# Supplementary material for: Pharmacological induction of autophagy reduces inflammation in macrophages by degrading immunoproteasome subunits
Source: PLoS Biol. 2024 Mar 6;22(3):e3002537. doi: 10.1371/journal.pbio.3002537 (PMC10917451; doi:10.1371/journal.pbio.3002537)
Supplement: S2 Table — (XLSX) [file pbio.3002537.s008.xlsx]

## Sheet: Protein_quantification
Protein accession	Protein description	Gene name	MW [kDa]	Coverage [%]	MS/MS count LPS	MS/MS count LPS+LY2874455	Peptides LPS	Peptides LPS+LY2874455	Unique peptides LPS	Unique peptides LPS+LY2874455	LFQ intensity LPS	LFQ intensity LPS+LY2874455	LPS+LY2874455/LPS Ratio
A0A0B4J1G0	Low affinity immunoglobulin gamma Fc region receptor IV OS=Mus musculus OX=10090 GN=Fcgr4 PE=1 SV=1	Fcgr4	28.398	20.1	5	2	4	4	4	4	152290	41769	0.274
A1A5B6	TBC1 domain family member 25 OS=Mus musculus OX=10090 GN=Tbc1d25 PE=1 SV=1	Tbc1d25	82.574	4.7	0	2	1	2	1	2	0	27683
A1L314	Macrophage-expressed gene 1 protein OS=Mus musculus OX=10090 GN=Mpeg1 PE=1 SV=1	Mpeg1	78.39	30.7	12	6	14	10	14	10	838800	288440	0.344
Q2LKV5	NACHT, LRR and PYD domains-containing protein 1b allele 3 OS=Mus musculus OX=10090 GN=Nlrp1b PE=1 SV=1	Nlrp1b	133.63	3.9	1	2	1	3	1	3	0	44804
A2A432	Cullin-4B OS=Mus musculus OX=10090 GN=Cul4b PE=1 SV=1	Cul4b	110.7	37.6	24	23	29	25	21	18	1378800	1316800	0.955
A2A4P0	ATP-dependent RNA helicase DHX8 OS=Mus musculus OX=10090 GN=Dhx8 PE=2 SV=1	Dhx8	142.57	26.1	14	8	18	15	17	14	403440	423630	1.05
A2A5R2	Brefeldin A-inhibited guanine nucleotide-exchange protein 2 OS=Mus musculus OX=10090 GN=Arfgef2 PE=1 SV=1	Arfgef2	202.24	26.7	24	25	31	29	21	21	1338800	1264900	0.945
A2A6A1	G patch domain-containing protein 8 OS=Mus musculus OX=10090 GN=Gpatch8 PE=1 SV=1	Gpatch8	164.99	8	5	6	7	7	7	7	150760	133140	0.883
A2A6Q5	Cell division cycle protein 27 homolog OS=Mus musculus OX=10090 GN=Cdc27 PE=1 SV=1	Cdc27	91.841	14.5	2	2	5	4	5	4	59784	83325	1.394
A2A791	Zinc finger MYM-type protein 4 OS=Mus musculus OX=10090 GN=Zmym4 PE=1 SV=1	Zmym4	172.44	11.5	5	7	7	9	7	9	107370	118440	1.103
A2A8L1	Chromodomain-helicase-DNA-binding protein 5 OS=Mus musculus OX=10090 GN=Chd5 PE=1 SV=1	Chd5	222.51	9.4	0	0	15	16	0	1	0	1500
A2A8U2	Transmembrane protein 201 OS=Mus musculus OX=10090 GN=Tmem201 PE=1 SV=1	Tmem201	72.499	5.4	1	3	2	3	2	3	57243	60659	1.06
A2A8Z1	Oxysterol-binding protein-related protein 9 OS=Mus musculus OX=10090 GN=Osbpl9 PE=1 SV=1	Osbpl9	83.108	20.5	5	6	8	9	8	8	332590	302130	0.908
A2AAY5	SH3 and PX domain-containing protein 2B OS=Mus musculus OX=10090 GN=Sh3pxd2b PE=1 SV=1	Sh3pxd2b	101.52	28.2	16	14	18	17	18	17	1123500	861890	0.767
A2AB59	Rho GTPase-activating protein 27 OS=Mus musculus OX=10090 GN=Arhgap27 PE=1 SV=1	Arhgap27	97.047	19.4	3	7	8	9	8	9	209860	226190	1.078
A2ABV5	Mediator of RNA polymerase II transcription subunit 14 OS=Mus musculus OX=10090 GN=Med14 PE=1 SV=1	Med14	160.96	11.2	3	8	8	9	8	9	157680	167540	1.063
A2ADY9	Protein DDI1 homolog 2 OS=Mus musculus OX=10090 GN=Ddi2 PE=1 SV=1	Ddi2	44.59	46.1	11	13	11	11	11	11	1060200	989060	0.933
A2AF47	Dedicator of cytokinesis protein 11 OS=Mus musculus OX=10090 GN=Dock11 PE=1 SV=1	Dock11	237.77	15	12	12	17	19	15	17	454140	430170	0.947
A2AG58	BCLAF1 and THRAP3 family member 3 OS=Mus musculus OX=10090 GN=Bclaf3 PE=1 SV=1	Bclaf3	90.11	6	1	3	3	3	3	3	27864	31872	1.144
A2AGH6	Mediator of RNA polymerase II transcription subunit 12 OS=Mus musculus OX=10090 GN=Med12 PE=1 SV=1	Med12	244.56	8.5	3	6	10	12	10	12	140690	167680	1.192
A2AGT5	Cytoskeleton-associated protein 5 OS=Mus musculus OX=10090 GN=Ckap5 PE=1 SV=1	Ckap5	225.63	28	27	38	37	42	37	42	1665400	1785900	1.072
A2AH22	Activating molecule in BECN1-regulated autophagy protein 1 OS=Mus musculus OX=10090 GN=Ambra1 PE=1 SV=1	Ambra1	142.88	6.6	4	4	4	4	4	4	47980	39292	0.819
A2AHC3	Calmodulin-regulated spectrin-associated protein 1 OS=Mus musculus OX=10090 GN=Camsap1 PE=1 SV=1	Camsap1	175.89	2.3	1	1	2	2	2	2	17290	13028	0.753
A2AI05	NADPH-dependent diflavin oxidoreductase 1 OS=Mus musculus OX=10090 GN=Ndor1 PE=2 SV=1	Ndor1	67.182	8.7	0	3	2	3	2	3	18366	17064	0.929
A2AI08	Taperin OS=Mus musculus OX=10090 GN=Tprn PE=1 SV=1	Tprn	80.088	2.4	0	0	1	1	1	1	0	3029.3
A2AIL4	NADH dehydrogenase (ubiquinone) complex I, assembly factor 6 OS=Mus musculus OX=10090 GN=Ndufaf6 PE=1 SV=1	Ndufaf6	38.362	17.4	3	3	3	3	3	3	48888	46014	0.941
A2AIV2	Protein virilizer homolog OS=Mus musculus OX=10090 GN=Virma PE=1 SV=1	Virma	201.44	14.7	13	17	14	17	14	17	432710	514730	1.19
A2AIV8	Caspase recruitment domain-containing protein 9 OS=Mus musculus OX=10090 GN=Card9 PE=1 SV=1	Card9	62.461	28.9	8	14	8	13	8	13	565950	717420	1.268
A2AJ15	Endoplasmic reticulum mannosyl-oligosaccharide 1,2-alpha-mannosidase OS=Mus musculus OX=10090 GN=Man1b1 PE=1 SV=1	Man1b1	75.149	6.5	3	1	3	2	3	2	30845	30562	0.991
A2AJ88	Patatin-like phospholipase domain-containing protein 7 OS=Mus musculus OX=10090 GN=Pnpla7 PE=1 SV=1	Pnpla7	150.49	11.8	7	7	10	10	10	10	191390	166290	0.869
A2AJI0	MAP7 domain-containing protein 1 OS=Mus musculus OX=10090 GN=Map7d1 PE=1 SV=1	Map7d1	93.275	16.7	6	4	9	7	9	7	409710	415910	1.015
A2AJK6	Chromodomain-helicase-DNA-binding protein 7 OS=Mus musculus OX=10090 GN=Chd7 PE=1 SV=1	Chd7	334.06	1.9	0	1	3	5	0	2	0	24234
A2AJT4	Arginine/serine-rich protein PNISR OS=Mus musculus OX=10090 GN=Pnisr PE=1 SV=1	Pnisr	92.114	1.2	1	0	1	1	1	1	0	4407.8
A2AKG8	Focadhesin OS=Mus musculus OX=10090 GN=Focad PE=1 SV=1	Focad	198.95	15.9	11	19	18	20	18	20	292110	311620	1.067
A2AKX3	Probable helicase senataxin OS=Mus musculus OX=10090 GN=Setx PE=1 SV=1	Setx	297.59	1.5	1	1	2	2	2	2	0	91135
A2AL36	Centriolin OS=Mus musculus OX=10090 GN=Cntrl PE=1 SV=2	Cntrl	268.88	4.7	3	1	5	5	5	5	58077	70938	1.221
A2ALW5	DnaJ homolog subfamily C member 25 OS=Mus musculus OX=10090 GN=Dnajc25 PE=1 SV=1	Dnajc25	41.937	3.9	0	0	0	0	0	0	0	0
A2AM05	Centlein OS=Mus musculus OX=10090 GN=Cntln PE=1 SV=1	Cntln	160.75	1	0	0	0	0	0	0	0	0
A2AN08	E3 ubiquitin-protein ligase UBR4 OS=Mus musculus OX=10090 GN=Ubr4 PE=1 SV=1	Ubr4	572.28	25.7	71	69	80	85	80	85	3417500	3569300	1.044
A2APB8	Targeting protein for Xklp2 OS=Mus musculus OX=10090 GN=Tpx2 PE=1 SV=1	Tpx2	85.893	32.2	2	11	10	16	10	16	159450	482840	3.028
A2APF3	Transcriptional repressor CTCFL OS=Mus musculus OX=10090 GN=Ctcfl PE=1 SV=1	Ctcfl	73.108	2.5	1	1	2	2	1	1	0	178380
A2APY7	Arginine-hydroxylase NDUFAF5, mitochondrial OS=Mus musculus OX=10090 GN=Ndufaf5 PE=1 SV=1	Ndufaf5	38.404	14	3	4	3	4	3	4	79902	71398	0.894
A2AQ07	Tubulin beta-1 chain OS=Mus musculus OX=10090 GN=Tubb1 PE=1 SV=1	Tubb1	50.44	12.4	0	1	6	6	1	1	0	56178
A2AQ19	RNA polymerase-associated protein RTF1 homolog OS=Mus musculus OX=10090 GN=Rtf1 PE=1 SV=1	Rtf1	80.796	13.1	8	6	8	7	8	7	202480	198630	0.981
A2AR02	Peptidyl-prolyl cis-trans isomerase G OS=Mus musculus OX=10090 GN=Ppig PE=1 SV=1	Ppig	88.324	14.4	6	7	7	7	7	7	343480	404660	1.178
A2ASQ1	Agrin OS=Mus musculus OX=10090 GN=Agrn PE=1 SV=1	Agrn	207.54	1	0	1	1	1	1	1	0	165220
A2ASS6	Titin OS=Mus musculus OX=10090 GN=Ttn PE=1 SV=1	Ttn	3906.4	0.1	2	0	4	3	4	3	448900	380880	0.848
A2ASZ8	Calcium-binding mitochondrial carrier protein SCaMC-2 OS=Mus musculus OX=10090 GN=Slc25a25 PE=1 SV=1	Slc25a25	52.62	14.7	2	3	4	3	4	3	50598	58925	1.165
A2AUM9	Centrosomal protein of 152 kDa OS=Mus musculus OX=10090 GN=Cep152 PE=1 SV=1	Cep152	196.53	2.4	0	0	0	0	0	0	0	0
A2AVR2	Maestro heat-like repeat-containing protein family member 7 OS=Mus musculus OX=10090 GN=Mroh7 PE=3 SV=1	Mroh7	141.71	0.9	0	0	0	1	0	1	0	11310
A2AWA9	Rab GTPase-activating protein 1 OS=Mus musculus OX=10090 GN=Rabgap1 PE=1 SV=1	Rabgap1	120.8	24.6	20	15	17	16	17	16	611950	565660	0.924
A2AWL7	MAX gene-associated protein OS=Mus musculus OX=10090 GN=Mga PE=2 SV=1	Mga	328.8	0.6	0	0	0	0	0	0	0	0
A2AWP8	Rho guanine nucleotide exchange factor 10-like protein OS=Mus musculus OX=10090 GN=Arhgef10l PE=1 SV=1	Arhgef10l	139.99	21.4	13	14	15	17	14	16	411890	412530	1.002
A2AWT3	Ataxin-7-like protein 3 OS=Mus musculus OX=10090 GN=Atxn7l3 PE=1 SV=1	Atxn7l3	38.594	4.3	0	1	1	1	1	1	0	8036.4
A2BDX3	Adenylyltransferase and sulfurtransferase MOCS3 OS=Mus musculus OX=10090 GN=Mocs3 PE=1 SV=1	Mocs3	49.374	31.7	5	10	8	9	8	9	582990	551940	0.947
A2BE28	Ribosomal biogenesis protein LAS1L OS=Mus musculus OX=10090 GN=Las1l PE=1 SV=1	Las1l	89.413	27.6	10	13	15	16	15	16	712870	716280	1.005
A2BH40	AT-rich interactive domain-containing protein 1A OS=Mus musculus OX=10090 GN=Arid1a PE=1 SV=1	Arid1a	242.09	28.8	34	38	40	44	39	42	1941100	1861700	0.959
A2CG49	Kalirin OS=Mus musculus OX=10090 GN=Kalrn PE=1 SV=1	Kalrn	337	0.9	0	2	2	2	2	2	65052	71452	1.098
A2CG63	AT-rich interactive domain-containing protein 4B OS=Mus musculus OX=10090 GN=Arid4b PE=1 SV=1	Arid4b	147.64	4.2	1	0	1	3	1	3	0	47726
A2RSJ4	UHRF1-binding protein 1-like OS=Mus musculus OX=10090 GN=Uhrf1bp1l PE=1 SV=2	Uhrf1bp1l	161.94	4.9	4	4	4	4	4	4	58146	66096	1.137
A2RSX7	tRNA wybutosine-synthesizing protein 5 OS=Mus musculus OX=10090 GN=Tyw5 PE=2 SV=2	Tyw5	36.632	22.9	2	4	3	5	3	5	54659	70806	1.295
A2RSY1	KAT8 regulatory NSL complex subunit 3 OS=Mus musculus OX=10090 GN=Kansl3 PE=1 SV=1	Kansl3	96.134	8.1	0	1	1	1	1	1	0	0
A2RSY6	TRMT1-like protein OS=Mus musculus OX=10090 GN=Trmt1l PE=1 SV=1	Trmt1l	80.86	51.1	17	20	22	25	22	25	1347200	1342900	0.997
A2RT67	DENN domain-containing protein 3 OS=Mus musculus OX=10090 GN=Dennd3 PE=1 SV=2	Dennd3	143.89	1.2	1	0	1	1	1	1	0	4146.6
A2RTL5	Arginine/serine-rich coiled-coil protein 2 OS=Mus musculus OX=10090 GN=Rsrc2 PE=2 SV=1	Rsrc2	43.876	15.7	5	4	4	4	4	4	389350	332340	0.854
A3KFM7	Chromodomain-helicase-DNA-binding protein 6 OS=Mus musculus OX=10090 GN=Chd6 PE=1 SV=1	Chd6	305.39	1.5	1	1	4	4	1	1	0	361790
A3KGB4	TBC1 domain family member 8B OS=Mus musculus OX=10090 GN=Tbc1d8b PE=1 SV=1	Tbc1d8b	127.89	4.3	2	2	2	3	2	3	26413	17651	0.668
A3KGF7	1-phosphatidylinositol 4,5-bisphosphate phosphodiesterase beta-2 OS=Mus musculus OX=10090 GN=Plcb2 PE=1 SV=1	Plcb2	134.54	6.9	2	5	5	6	5	6	81811	106300	1.299
A3KMP2	Tetratricopeptide repeat protein 38 OS=Mus musculus OX=10090 GN=Ttc38 PE=1 SV=2	Ttc38	52.223	4.1	1	2	2	2	2	2	20547	23937	1.165
A6H5X4	PHD finger protein 11 OS=Mus musculus OX=10090 GN=Phf11 PE=2 SV=1	Phf11	37.728	28.8	10	2	9	4	8	4	2229000	85593	0.038
A6H5Y3	Methionine synthase OS=Mus musculus OX=10090 GN=Mtr PE=1 SV=1	Mtr	139.07	10.3	1	4	5	4	5	4	98958	235880	2.384
A6H5Z3	Exocyst complex component 6B OS=Mus musculus OX=10090 GN=Exoc6b PE=1 SV=1	Exoc6b	94.128	5.1	2	2	3	2	3	2	60687	51932	0.856
A6H611	Mitochondrial intermediate peptidase OS=Mus musculus OX=10090 GN=Mipep PE=1 SV=1	Mipep	80.851	30	5	8	9	14	9	14	568060	544130	0.958
A6H619	PHD and RING finger domain-containing protein 1 OS=Mus musculus OX=10090 GN=Phrf1 PE=1 SV=2	Phrf1	184.08	1.5	0	0	1	1	1	1	0	6378.1
A6H630	Damage-control phosphatase ARMT1 OS=Mus musculus OX=10090 GN=Armt1 PE=1 SV=1	Armt1	50.548	24.6	6	8	8	8	8	8	173880	221210	1.272
A6H8H2	DENN domain-containing protein 4C OS=Mus musculus OX=10090 GN=Dennd4c PE=1 SV=1	Dennd4c	211.46	9.6	9	10	9	11	9	11	197910	204640	1.034
A6PWY4	WD repeat-containing protein 76 OS=Mus musculus OX=10090 GN=Wdr76 PE=1 SV=1	Wdr76	69.007	9.8	1	3	4	4	4	4	51096	70284	1.376
A6X8Z5	Rho GTPase-activating protein 31 OS=Mus musculus OX=10090 GN=Arhgap31 PE=1 SV=1	Arhgap31	155.27	1.3	1	1	1	1	1	1	0	41944
A6X919	Probable C-mannosyltransferase DPY19L1 OS=Mus musculus OX=10090 GN=Dpy19l1 PE=1 SV=1	Dpy19l1	84.186	16.9	5	3	6	6	6	6	183150	141760	0.774
A8C756	Thyroid adenoma-associated protein homolog OS=Mus musculus OX=10090 GN=Thada PE=1 SV=1	Thada	217.29	15.2	11	14	19	19	19	19	320750	330460	1.03
A8Y5H7	SEC14-like protein 1 OS=Mus musculus OX=10090 GN=Sec14l1 PE=1 SV=1	Sec14l1	81.215	14.1	5	2	6	4	6	4	83032	48346	0.582
B0V2N1	Receptor-type tyrosine-protein phosphatase S OS=Mus musculus OX=10090 GN=Ptprs PE=1 SV=1	Ptprs	211.9	1	1	0	1	1	1	1	0	6142.7
B1AQJ2	Ubiquitin carboxyl-terminal hydrolase 36 OS=Mus musculus OX=10090 GN=Usp36 PE=1 SV=1	Usp36	119.91	14.7	4	4	7	8	7	8	318120	312810	0.983
B1AR13	CDGSH iron-sulfur domain-containing protein 3, mitochondrial OS=Mus musculus OX=10090 GN=Cisd3 PE=1 SV=1	Cisd3	15.676	16.8	2	3	2	2	2	2	34154	93306	2.732
B1ARD6	Schlafen family member 9 OS=Mus musculus OX=10090 GN=Slfn9 PE=2 SV=1	Slfn9	103.99	13.4	7	2	6	6	6	6	304220	190650	0.627
B1AUE5	Peroxisome biogenesis factor 10 OS=Mus musculus OX=10090 GN=Pex10 PE=2 SV=1	Pex10	37.157	9.6	1	0	1	2	1	2	0	58382
B1AUR6	Protein MMS22-like OS=Mus musculus OX=10090 GN=Mms22l PE=1 SV=1	Mms22l	140.58	4.4	0	1	1	1	1	1	0	0
B1AVH7	TBC1 domain family member 2A OS=Mus musculus OX=10090 GN=Tbc1d2 PE=2 SV=1	Tbc1d2	104.26	5.7	1	4	1	4	1	4	0	59479
B1AVY7	Kinesin-like protein KIF16B OS=Mus musculus OX=10090 GN=Kif16b PE=1 SV=1	Kif16b	150.06	7.5	3	4	4	7	3	6	65746	71234	1.083
B1AVZ0	Uracil phosphoribosyltransferase homolog OS=Mus musculus OX=10090 GN=Uprt PE=1 SV=1	Uprt	34.278	29.4	2	4	3	4	2	4	55823	97768	1.751
B1AX39	Zinc finger CCHC domain-containing protein 7 OS=Mus musculus OX=10090 GN=Zcchc7 PE=2 SV=1	Zcchc7	63	4.8	1	2	2	2	2	2	95604	96697	1.011
B1AY10	Transcriptional repressor NF-X1 OS=Mus musculus OX=10090 GN=Nfx1 PE=1 SV=1	Nfx1	123.81	10.7	6	6	7	8	7	8	134130	139010	1.036
B1AY13	Ubiquitin carboxyl-terminal hydrolase 24 OS=Mus musculus OX=10090 GN=Usp24 PE=1 SV=1	Usp24	294	19.4	25	31	28	34	28	34	898570	984180	1.095
B1AZA5	Transmembrane protein 245 OS=Mus musculus OX=10090 GN=Tmem245 PE=1 SV=1	Tmem245	97.356	3.2	1	2	2	2	2	2	41017	44262	1.079
B1AZI6	THO complex subunit 2 OS=Mus musculus OX=10090 GN=Thoc2 PE=1 SV=1	Thoc2	182.77	25.9	26	24	28	28	28	28	1214400	1266800	1.043
B1AZP2	Disks large-associated protein 4 OS=Mus musculus OX=10090 GN=Dlgap4 PE=1 SV=1	Dlgap4	108.04	5.5	5	4	5	4	5	4	212370	182360	0.859
B2RQC6	CAD protein OS=Mus musculus OX=10090 GN=Cad PE=1 SV=1	Cad	243.24	54	74	84	65	77	65	77	11530000	13965000	1.211
B2RR83	3'-5' RNA helicase YTHDC2 OS=Mus musculus OX=10090 GN=Ythdc2 PE=1 SV=1	Ythdc2	161.09	15.6	10	13	12	12	12	12	228130	272200	1.193
B2RRD7	Peregrin OS=Mus musculus OX=10090 GN=Brpf1 PE=1 SV=1	Brpf1	137.31	1.2	0	1	1	1	1	1	0	10800
B2RRE7	OTU domain-containing protein 4 OS=Mus musculus OX=10090 GN=Otud4 PE=1 SV=1	Otud4	123.05	15.7	11	10	12	13	12	13	396530	422450	1.065
B2RUR8	OTU domain-containing protein 7B OS=Mus musculus OX=10090 GN=Otud7b PE=1 SV=1	Otud7b	91.982	17.1	4	8	8	9	8	9	186700	216310	1.159
B2RWS6	Histone acetyltransferase p300 OS=Mus musculus OX=10090 GN=Ep300 PE=1 SV=2	Ep300	263.3	10.7	11	9	18	15	8	7	409400	370090	0.904
B2RX14	Terminal uridylyltransferase 4 OS=Mus musculus OX=10090 GN=Tut4 PE=1 SV=2	Tut4	184.65	9.3	5	6	8	8	7	8	135260	139040	1.028
B2RXC1	Trafficking protein particle complex subunit 11 OS=Mus musculus OX=10090 GN=Trappc11 PE=1 SV=1	Trappc11	128.39	16.8	8	11	11	11	11	11	279020	316840	1.136
B2RXR6	Serine/threonine-protein phosphatase 6 regulatory ankyrin repeat subunit B OS=Mus musculus OX=10090 GN=Ankrd44 PE=1 SV=1	Ankrd44	107.38	27.9	13	16	17	18	17	18	389420	461360	1.185
B2RXS4	Plexin-B2 OS=Mus musculus OX=10090 GN=Plxnb2 PE=1 SV=1	Plxnb2	206.23	37.9	49	51	46	46	45	45	3584000	3502900	0.977
B2RXV4	Feline leukemia virus subgroup C receptor-related protein 1 OS=Mus musculus OX=10090 GN=Flvcr1 PE=2 SV=1	Flvcr1	60.468	3.4	0	0	0	0	0	0	0	0
B2RY04	Dedicator of cytokinesis protein 5 OS=Mus musculus OX=10090 GN=Dock5 PE=1 SV=2	Dock5	214.43	12.1	10	13	14	14	13	14	274290	308220	1.124
B2RY56	RNA-binding protein 25 OS=Mus musculus OX=10090 GN=Rbm25 PE=1 SV=2	Rbm25	99.551	27.9	26	23	19	21	19	21	2708800	2654400	0.98
B7ZMP1	Xaa-Pro aminopeptidase 3 OS=Mus musculus OX=10090 GN=Xpnpep3 PE=1 SV=1	Xpnpep3	56.677	26.1	4	5	7	8	7	8	203890	269300	1.321
B8ZXI1	Queuine tRNA-ribosyltransferase accessory subunit 2 OS=Mus musculus OX=10090 GN=Qtrt2 PE=1 SV=2	Qtrt2	46.288	27.5	7	7	7	7	7	7	334230	369710	1.106
B9EJ80	PDZ domain-containing protein 8 OS=Mus musculus OX=10090 GN=Pdzd8 PE=1 SV=1	Pdzd8	127.74	10.5	1	5	7	5	7	5	68455	88196	1.288
B9EJ86	Oxysterol-binding protein-related protein 8 OS=Mus musculus OX=10090 GN=Osbpl8 PE=1 SV=1	Osbpl8	101.27	46.5	26	25	26	25	26	25	2599900	1856200	0.714
B9EJR8	Dynein assembly factor 5, axonemal OS=Mus musculus OX=10090 GN=Dnaaf5 PE=1 SV=1	Dnaaf5	93.85	31.5	13	18	17	17	17	17	964030	1201300	1.246
B9EKI3	TATA element modulatory factor OS=Mus musculus OX=10090 GN=Tmf1 PE=1 SV=2	Tmf1	121.8	4.9	2	3	3	4	3	4	49097	46480	0.947
B9EKR1	Receptor-type tyrosine-protein phosphatase zeta OS=Mus musculus OX=10090 GN=Ptprz1 PE=1 SV=1	Ptprz1	254.4	1.4	0	1	1	2	1	2	0	200150
C0HKD9	Microfibrillar-associated protein 1B OS=Mus musculus OX=10090 GN=Mfap1b PE=1 SV=1	Mfap1b	51.954	16.4	7	5	6	5	6	5	374170	373290	0.998
C0HKG6	Ribonuclease T2-B OS=Mus musculus OX=10090 GN=Rnaset2b PE=1 SV=1	Rnaset2b	29.608	5.8	1	1	1	1	1	1	0	30536
D0QMC3	Myeloid cell nuclear differentiation antigen-like protein OS=Mus musculus OX=10090 GN=Mndal PE=1 SV=1	Mndal	60.526	54.1	23	13	25	20	11	9	4285300	1374600	0.321
D3YXK1	Atherin OS=Mus musculus OX=10090 GN=Samd1 PE=1 SV=1	Samd1	54.532	11.2	0	0	2	1	2	1	17639	0
D3YXK2	Scaffold attachment factor B1 OS=Mus musculus OX=10090 GN=Safb PE=1 SV=2	Safb	105.1	26.5	9	12	15	18	9	11	1141300	1172300	1.027
D3YZP9	Coiled-coil domain-containing protein 6 OS=Mus musculus OX=10090 GN=Ccdc6 PE=1 SV=1	Ccdc6	52.938	36.9	6	7	11	11	11	11	267770	226730	0.847
D3Z4S3	Putative peptidyl-tRNA hydrolase PTRHD1 OS=Mus musculus OX=10090 GN=Ptrhd1 PE=1 SV=1	Ptrhd1	16.037	67.1	2	4	6	6	6	6	136440	150430	1.103
D3Z6Q9	Bridging integrator 2 OS=Mus musculus OX=10090 GN=Bin2 PE=1 SV=1	Bin2	52.553	36	14	15	11	14	10	13	1268300	1381200	1.089
D3Z7P3	Glutaminase kidney isoform, mitochondrial OS=Mus musculus OX=10090 GN=Gls PE=1 SV=1	Gls	73.963	51.5	32	27	24	25	24	25	3813400	3307700	0.867
E1U8D0	Protein SOGA1 OS=Mus musculus OX=10090 GN=Soga1 PE=1 SV=3	Soga1	159.18	3.1	0	0	1	3	1	3	0	18743
E2JF22	Piezo-type mechanosensitive ion channel component 1 OS=Mus musculus OX=10090 GN=Piezo1 PE=1 SV=1	Piezo1	292	1.3	2	2	2	2	2	2	51551	36138	0.701
E9PVA8	eIF-2-alpha kinase activator GCN1 OS=Mus musculus OX=10090 GN=Gcn1 PE=1 SV=1	Gcn1	293.02	41.7	72	85	75	83	75	83	5991000	6604800	1.102
E9PVX6	Proliferation marker protein Ki-67 OS=Mus musculus OX=10090 GN=Mki67 PE=1 SV=1	Mki67	350.86	40.9	36	70	70	80	70	80	2070000	5197700	2.511
E9PXF8	Myotubularin-related protein 13 OS=Mus musculus OX=10090 GN=Sbf2 PE=1 SV=1	Sbf2	210.46	3.7	1	1	4	2	3	1	23831	0
E9PYH6	Histone-lysine N-methyltransferase SETD1A OS=Mus musculus OX=10090 GN=Setd1a PE=1 SV=1	Setd1a	186.06	13.5	9	10	12	15	12	15	311620	326000	1.046
E9PYK3	Protein mono-ADP-ribosyltransferase PARP4 OS=Mus musculus OX=10090 GN=Parp4 PE=1 SV=1	Parp4	216.13	14	9	17	10	17	10	17	298410	303630	1.017
E9PYL2	Proline-rich protein 12 OS=Mus musculus OX=10090 GN=Prr12 PE=1 SV=1	Prr12	211.87	0.9	0	0	0	0	0	0	0	0
E9PZJ8	Activating signal cointegrator 1 complex subunit 3 OS=Mus musculus OX=10090 GN=Ascc3 PE=1 SV=1	Ascc3	250.55	30	31	35	42	42	42	42	1222900	960630	0.786
E9PZM4	Chromodomain-helicase-DNA-binding protein 2 OS=Mus musculus OX=10090 GN=Chd2 PE=1 SV=1	Chd2	210.8	11.9	8	6	15	15	10	8	176060	155760	0.885
E9PZQ0	Ryanodine receptor 1 OS=Mus musculus OX=10090 GN=Ryr1 PE=1 SV=1	Ryr1	565.03	0.2	1	1	1	1	1	1	0	974300
E9Q1P8	Interferon regulatory factor 2-binding protein 2 OS=Mus musculus OX=10090 GN=Irf2bp2 PE=1 SV=1	Irf2bp2	59.291	41.1	5	6	11	13	8	9	310780	403720	1.299
E9Q2M9	WD repeat- and FYVE domain-containing protein 4 OS=Mus musculus OX=10090 GN=Wdfy4 PE=1 SV=2	Wdfy4	354.33	23.8	35	44	46	49	46	49	1756700	1854300	1.056
E9Q309	Centrosome-associated protein 350 OS=Mus musculus OX=10090 GN=Cep350 PE=1 SV=1	Cep350	346.45	2.8	0	4	2	6	2	6	40388	43728	1.083
E9Q394	A-kinase anchor protein 13 OS=Mus musculus OX=10090 GN=Akap13 PE=1 SV=1	Akap13	303.97	15.3	15	20	22	23	22	23	472890	435490	0.921
E9Q3L2	Phosphatidylinositol 4-kinase alpha OS=Mus musculus OX=10090 GN=Pi4ka PE=1 SV=2	Pi4ka	237.04	21.8	11	18	21	26	21	26	448270	512440	1.143
E9Q414	Apolipoprotein B-100 OS=Mus musculus OX=10090 GN=Apob PE=1 SV=1	Apob	509.43	1.2	4	1	3	3	2	2	389550	147930	0.38
E9Q4F7	Ankyrin repeat domain-containing protein 11 OS=Mus musculus OX=10090 GN=Ankrd11 PE=1 SV=1	Ankrd11	296.18	1.1	0	1	0	1	0	1	0	0
E9Q4N7	AT-rich interactive domain-containing protein 1B OS=Mus musculus OX=10090 GN=Arid1b PE=1 SV=1	Arid1b	237.79	13.1	4	5	13	16	12	14	280870	238730	0.85
E9Q4P1	WD repeat and FYVE domain-containing protein 1 OS=Mus musculus OX=10090 GN=Wdfy1 PE=1 SV=1	Wdfy1	46.217	31.2	9	10	9	9	9	9	754550	418360	0.554
E9Q555	E3 ubiquitin-protein ligase RNF213 OS=Mus musculus OX=10090 GN=Rnf213 PE=1 SV=2	Rnf213	584.78	42.4	201	82	164	110	164	110	27321000	4051800	0.148
E9Q5C9	Nucleolar and coiled-body phosphoprotein 1 OS=Mus musculus OX=10090 GN=Nolc1 PE=1 SV=1	Nolc1	73.697	20.1	11	12	15	14	15	14	2632600	2614100	0.993
E9Q5F9	Histone-lysine N-methyltransferase SETD2 OS=Mus musculus OX=10090 GN=Setd2 PE=1 SV=1	Setd2	285.66	5.2	2	3	4	6	4	6	68933	38675	0.561
E9Q5G3	Kinesin-like protein KIF23 OS=Mus musculus OX=10090 GN=Kif23 PE=1 SV=1	Kif23	108.77	24.6	0	11	3	13	3	13	18705	308530	16.494
E9Q5K9	YTH domain-containing protein 1 OS=Mus musculus OX=10090 GN=Ythdc1 PE=1 SV=2	Ythdc1	85.648	6.8	5	4	5	4	5	4	267390	234510	0.877
E9Q612	Receptor-type tyrosine-protein phosphatase O OS=Mus musculus OX=10090 GN=Ptpro PE=1 SV=1	Ptpro	138.59	1.4	0	1	0	1	0	1	0	6064.4
E9Q634	Unconventional myosin-Ie OS=Mus musculus OX=10090 GN=Myo1e PE=1 SV=1	Myo1e	126.82	35.5	32	29	34	30	29	25	5656400	4681000	0.828
E9Q6J5	Biorientation of chromosomes in cell division protein 1-like 1 OS=Mus musculus OX=10090 GN=Bod1l PE=1 SV=1	Bod1l	327.45	16.7	12	20	16	22	16	22	338530	386890	1.143
E9Q6P5	Tetratricopeptide repeat protein 7B OS=Mus musculus OX=10090 GN=Ttc7b PE=1 SV=1	Ttc7b	94.202	1.9	0	0	0	0	0	0	0	0
E9Q735	Ubiquitin conjugation factor E4 A OS=Mus musculus OX=10090 GN=Ube4a PE=1 SV=1	Ube4a	118.2	18.2	9	10	10	11	10	11	445170	364580	0.819
E9Q784	Zinc finger CCCH domain-containing protein 13 OS=Mus musculus OX=10090 GN=Zc3h13 PE=1 SV=1	Zc3h13	203.75	10.6	8	10	14	13	14	13	818260	825090	1.008
E9Q7E2	AT-rich interactive domain-containing protein 2 OS=Mus musculus OX=10090 GN=Arid2 PE=1 SV=1	Arid2	195.99	9.7	3	7	9	10	9	10	231310	178930	0.774
E9Q7G0	Nuclear mitotic apparatus protein 1 OS=Mus musculus OX=10090 GN=Numa1 PE=1 SV=1	Numa1	235.63	50.6	55	61	63	66	63	66	5263400	5608600	1.066
E9Q8D0	DnaJ homolog subfamily C member 21 OS=Mus musculus OX=10090 GN=Dnajc21 PE=1 SV=1	Dnajc21	61.734	15.1	3	4	2	4	2	4	108800	149950	1.378
E9Q8I9	Protein furry homolog OS=Mus musculus OX=10090 GN=Fry PE=1 SV=1	Fry	339.09	1.3	2	1	3	3	3	3	82024	63302	0.772
E9Q9A9	2'-5'-oligoadenylate synthase 2 OS=Mus musculus OX=10090 GN=Oas2 PE=1 SV=1	Oas2	85.05	23	13	0	12	1	12	1	541620	0
E9QAM5	Helicase with zinc finger domain 2 OS=Mus musculus OX=10090 GN=Helz2 PE=1 SV=1	Helz2	331.56	20.2	46	15	42	24	42	24	2099400	460430	0.219
E9QAT4	Protein transport protein Sec16A OS=Mus musculus OX=10090 GN=Sec16a PE=1 SV=1	Sec16a	254.2	18.4	12	19	20	25	20	25	648020	710150	1.096
F2Z461	E3 ISG15--protein ligase Herc6 OS=Mus musculus OX=10090 GN=Herc6 PE=2 SV=1	Herc6	112.93	5.7	5	1	5	1	5	1	166330	0
F6VAN0	Cyclic AMP-dependent transcription factor ATF-6 alpha OS=Mus musculus OX=10090 GN=Atf6 PE=1 SV=2	Atf6	72.694	3.8	1	2	1	2	1	2	0	32816
F6ZDS4	Nucleoprotein TPR OS=Mus musculus OX=10090 GN=Tpr PE=1 SV=1	Tpr	273.99	39	59	60	68	70	68	70	5942300	6240600	1.05
F7BJB9	MORC family CW-type zinc finger protein 3 OS=Mus musculus OX=10090 GN=Morc3 PE=1 SV=1	Morc3	106.52	40.7	20	19	23	26	23	26	1395200	1156200	0.829
F8VPQ2	AT-rich interactive domain-containing protein 4A OS=Mus musculus OX=10090 GN=Arid4a PE=1 SV=1	Arid4a	142.05	7.4	2	4	5	7	5	7	86421	88109	1.02
F8VPZ5	DNA excision repair protein ERCC-6 OS=Mus musculus OX=10090 GN=Ercc6 PE=1 SV=1	Ercc6	165.96	2.4	2	1	2	1	2	1	20258	0
F8VPZ9	BRD4-interacting chromatin-remodeling complex-associated protein OS=Mus musculus OX=10090 GN=Bicra PE=1 SV=1	Bicra	161.35	1.3	0	0	0	0	0	0	0	0
F8VQB6	Unconventional myosin-X OS=Mus musculus OX=10090 GN=Myo10 PE=1 SV=1	Myo10	237.32	7.4	5	4	8	8	8	8	189480	141900	0.749
G3UZ78	Androglobin OS=Mus musculus OX=10090 GN=Adgb PE=1 SV=1	Adgb	188.55	0.5	0	2	2	2	2	2	62033	110980	1.789
G3X9J0	Signal-induced proliferation-associated 1-like protein 3 OS=Mus musculus OX=10090 GN=Sipa1l3 PE=1 SV=1	Sipa1l3	195.06	1.7	1	2	1	2	1	2	0	18139
G3X9K3	Brefeldin A-inhibited guanine nucleotide-exchange protein 1 OS=Mus musculus OX=10090 GN=Arfgef1 PE=1 SV=1	Arfgef1	208.5	26.5	18	18	35	29	25	21	912400	936440	1.026
G5E829	Plasma membrane calcium-transporting ATPase 1 OS=Mus musculus OX=10090 GN=Atp2b1 PE=1 SV=1	Atp2b1	134.75	35.6	28	23	28	29	21	21	3152000	2472100	0.784
G5E870	E3 ubiquitin-protein ligase TRIP12 OS=Mus musculus OX=10090 GN=Trip12 PE=1 SV=1	Trip12	224.13	37.2	46	38	50	47	50	47	3392900	2691000	0.793
G5E897	Protein O-glucosyltransferase 3 OS=Mus musculus OX=10090 GN=Poglut3 PE=1 SV=1	Poglut3	57.685	28.4	8	10	8	10	8	10	423860	470050	1.109
G5E8B9	Zinc finger and BTB domain-containing protein 11 OS=Mus musculus OX=10090 GN=Zbtb11 PE=2 SV=1	Zbtb11	118.56	4.9	1	2	3	2	3	2	0	15286
L0N7N1	Kinesin-like protein KIF14 OS=Mus musculus OX=10090 GN=Kif14 PE=1 SV=1	Kif14	186.44	7.8	0	5	3	10	3	10	35842	119810	3.343
O08528	Hexokinase-2 OS=Mus musculus OX=10090 GN=Hk2 PE=1 SV=1	Hk2	102.53	46.3	27	37	33	35	27	30	6354300	6626300	1.043
O08529	Calpain-2 catalytic subunit OS=Mus musculus OX=10090 GN=Capn2 PE=1 SV=4	Capn2	79.871	31	19	18	17	15	17	15	2438500	2734300	1.121
O08539	Myc box-dependent-interacting protein 1 OS=Mus musculus OX=10090 GN=Bin1 PE=1 SV=1	Bin1	64.469	13.6	4	3	5	5	4	4	119890	146690	1.224
O08547	Vesicle-trafficking protein SEC22b OS=Mus musculus OX=10090 GN=Sec22b PE=1 SV=3	Sec22b	24.74	57.2	10	12	12	10	12	10	3227800	2723600	0.844
O08550	Histone-lysine N-methyltransferase 2B OS=Mus musculus OX=10090 GN=Kmt2b PE=1 SV=3	Kmt2b	294.82	2.5	0	0	3	3	3	3	22106	20389	0.922
O08553	Dihydropyrimidinase-related protein 2 OS=Mus musculus OX=10090 GN=Dpysl2 PE=1 SV=2	Dpysl2	62.277	60.5	25	29	20	22	20	22	5213000	5395300	1.035
O08573	Galectin-9 OS=Mus musculus OX=10090 GN=Lgals9 PE=1 SV=1	Lgals9	40.035	35.4	13	2	10	5	10	5	1287800	90964	0.071
O08579	Emerin OS=Mus musculus OX=10090 GN=Emd PE=1 SV=1	Emd	29.435	65.6	13	15	11	12	11	12	1260100	1283100	1.018
O08582	GTP-binding protein 1 OS=Mus musculus OX=10090 GN=Gtpbp1 PE=1 SV=2	Gtpbp1	72.3	39.5	14	19	14	16	14	16	1077900	1237500	1.148
O08583	THO complex subunit 4 OS=Mus musculus OX=10090 GN=Alyref PE=1 SV=3	Alyref	26.94	31.4	12	13	6	6	6	6	4682300	4493400	0.96
O08585	Clathrin light chain A OS=Mus musculus OX=10090 GN=Clta PE=1 SV=2	Clta	25.604	20.4	3	4	6	5	6	5	3030700	2754400	0.909
O08586	Phosphatidylinositol 3,4,5-trisphosphate 3-phosphatase and dual-specificity protein phosphatase PTEN OS=Mus musculus OX=10090 GN=Pten PE=1 SV=1	Pten	47.152	7.2	0	1	0	2	0	2	0	27924
O08599	Syntaxin-binding protein 1 OS=Mus musculus OX=10090 GN=Stxbp1 PE=1 SV=2	Stxbp1	67.568	43.9	23	21	20	20	20	20	1860500	1306600	0.702
O08600	Endonuclease G, mitochondrial OS=Mus musculus OX=10090 GN=Endog PE=1 SV=1	Endog	32.19	11.2	0	2	0	2	0	2	0	37878
O08602	Retinoic acid early-inducible protein 1-alpha OS=Mus musculus OX=10090 GN=Raet1a PE=1 SV=1	Raet1a	28.616	29.2	5	4	6	5	3	2	547890	941290	1.718
O08603	Retinoic acid early-inducible protein 1-beta OS=Mus musculus OX=10090 GN=Raet1b PE=1 SV=1	Raet1b	28.625	23.7	1	0	5	4	2	1	114620	0
O08605	MAP kinase-interacting serine/threonine-protein kinase 1 OS=Mus musculus OX=10090 GN=Mknk1 PE=1 SV=2	Mknk1	47.914	5.6	2	2	2	2	2	2	49148	51357	1.045
O08648	Mitogen-activated protein kinase kinase kinase 4 OS=Mus musculus OX=10090 GN=Map3k4 PE=1 SV=2	Map3k4	179.83	7.7	4	4	8	8	8	8	164180	165230	1.006
O08663	Methionine aminopeptidase 2 OS=Mus musculus OX=10090 GN=Metap2 PE=1 SV=1	Metap2	52.921	40.4	9	6	12	9	12	9	1316600	575420	0.437
O08688	Calpain-5 OS=Mus musculus OX=10090 GN=Capn5 PE=1 SV=1	Capn5	72.954	4.7	2	0	2	1	2	1	30482	0
O08709	Peroxiredoxin-6 OS=Mus musculus OX=10090 GN=Prdx6 PE=1 SV=3	Prdx6	24.87	79.5	24	29	16	17	16	17	15282000	14241000	0.932
O08715	A-kinase anchor protein 1, mitochondrial OS=Mus musculus OX=10090 GN=Akap1 PE=1 SV=4	Akap1	92.194	12.3	1	3	3	5	3	5	66821	82052	1.228
O08716	Fatty acid-binding protein 9 OS=Mus musculus OX=10090 GN=Fabp9 PE=1 SV=2	Fabp9	15.017	7.6	0	1	0	1	0	1	0	106840
O08734	Bcl-2 homologous antagonist/killer OS=Mus musculus OX=10090 GN=Bak1 PE=1 SV=3	Bak1	23.294	44.5	4	5	5	6	5	6	648630	558810	0.862
O08738	Caspase-6 OS=Mus musculus OX=10090 GN=Casp6 PE=1 SV=1	Casp6	31.595	32.6	3	7	5	7	5	7	164850	227260	1.379
O08739	AMP deaminase 3 OS=Mus musculus OX=10090 GN=Ampd3 PE=1 SV=2	Ampd3	88.651	9.4	3	4	5	6	5	6	66625	103520	1.554
O08740	DNA-directed RNA polymerase II subunit RPB11 OS=Mus musculus OX=10090 GN=Polr2j PE=1 SV=1	Polr2j	13.251	30.8	2	0	4	2	4	2	163550	0
O08749	Dihydrolipoyl dehydrogenase, mitochondrial OS=Mus musculus OX=10090 GN=Dld PE=1 SV=2	Dld	54.272	46.6	23	22	16	16	16	16	7328900	7360100	1.004
O08750	Nuclear factor interleukin-3-regulated protein OS=Mus musculus OX=10090 GN=Nfil3 PE=1 SV=1	Nfil3	50.943	17.5	3	4	4	5	4	5	196160	158890	0.81
O08756	3-hydroxyacyl-CoA dehydrogenase type-2 OS=Mus musculus OX=10090 GN=Hsd17b10 PE=1 SV=4	Hsd17b10	27.418	56.3	12	13	9	9	9	9	2171800	2430400	1.119
O08759	Ubiquitin-protein ligase E3A OS=Mus musculus OX=10090 GN=Ube3a PE=1 SV=2	Ube3a	99.818	31.7	20	21	21	20	21	20	1512600	1684600	1.114
O08760	N-glycosylase/DNA lyase OS=Mus musculus OX=10090 GN=Ogg1 PE=1 SV=2	Ogg1	38.883	5.5	0	0	1	1	1	1	0	8967.5
O08784	Treacle protein OS=Mus musculus OX=10090 GN=Tcof1 PE=1 SV=1	Tcof1	135	26.9	20	23	24	27	24	27	1917100	1514500	0.79
O08785	Circadian locomoter output cycles protein kaput OS=Mus musculus OX=10090 GN=Clock PE=1 SV=1	Clock	96.392	1.4	1	0	1	0	1	0	11453	0
O08788	Dynactin subunit 1 OS=Mus musculus OX=10090 GN=Dctn1 PE=1 SV=3	Dctn1	141.67	43.8	36	37	33	34	33	34	2386800	2527900	1.059
O08789	Max-binding protein MNT OS=Mus musculus OX=10090 GN=Mnt PE=2 SV=2	Mnt	63.273	9.6	1	1	1	1	1	1	0	0
O08792	Transcription factor COE2 OS=Mus musculus OX=10090 GN=Ebf2 PE=1 SV=4	Ebf2	62.605	1.7	0	1	0	1	0	1	0	286060
O08795	Glucosidase 2 subunit beta OS=Mus musculus OX=10090 GN=Prkcsh PE=1 SV=1	Prkcsh	58.792	39.5	17	20	16	15	16	15	5383500	4855900	0.902
O08800	Serpin B8 OS=Mus musculus OX=10090 GN=Serpinb8 PE=1 SV=2	Serpinb8	42.15	35.8	12	8	12	8	12	8	1035300	1165100	1.125
O08807	Peroxiredoxin-4 OS=Mus musculus OX=10090 GN=Prdx4 PE=1 SV=1	Prdx4	31.052	52.9	17	16	12	12	10	10	5980200	5127700	0.857
O08808	Protein diaphanous homolog 1 OS=Mus musculus OX=10090 GN=Diaph1 PE=1 SV=1	Diaph1	139.34	27.1	28	29	31	31	31	31	1557800	1514900	0.972
O08810	116 kDa U5 small nuclear ribonucleoprotein component OS=Mus musculus OX=10090 GN=Eftud2 PE=1 SV=1	Eftud2	109.36	64.6	44	54	43	46	42	45	6069700	5950000	0.98
O08811	General transcription and DNA repair factor IIH helicase subunit XPD OS=Mus musculus OX=10090 GN=Ercc2 PE=1 SV=2	Ercc2	86.841	21.2	6	11	10	10	10	10	176710	243100	1.376
O08843	Leukocyte-specific transcript 1 protein OS=Mus musculus OX=10090 GN=Lst1 PE=1 SV=1	Lst1	10.325	12.6	2	0	1	1	1	1	0	79594
O08848	60 kDa SS-A/Ro ribonucleoprotein OS=Mus musculus OX=10090 GN=RO60 PE=1 SV=1	RO60	60.123	45.2	11	15	12	15	12	15	564070	660290	1.171
O08856	RNA polymerase II elongation factor ELL OS=Mus musculus OX=10090 GN=Ell PE=2 SV=2	Ell	67.146	15.1	6	4	7	5	7	5	137080	139320	1.016
O08863	Baculoviral IAP repeat-containing protein 3 OS=Mus musculus OX=10090 GN=Birc3 PE=1 SV=2	Birc3	67.228	4.5	0	2	0	2	0	2	0	25894
O08900	Zinc finger protein Aiolos OS=Mus musculus OX=10090 GN=Ikzf3 PE=1 SV=2	Ikzf3	57.967	5.5	0	1	2	3	0	1	0	14437
O08901	Mitotic checkpoint serine/threonine-protein kinase BUB1 OS=Mus musculus OX=10090 GN=Bub1 PE=1 SV=1	Bub1	119.56	6.3	0	2	0	2	0	2	0	40427
O08908	Phosphatidylinositol 3-kinase regulatory subunit beta OS=Mus musculus OX=10090 GN=Pik3r2 PE=1 SV=2	Pik3r2	81.265	16.6	2	5	3	6	3	5	30917	125790	4.069
O08912	Polypeptide N-acetylgalactosaminyltransferase 1 OS=Mus musculus OX=10090 GN=Galnt1 PE=1 SV=1	Galnt1	64.254	19.5	5	4	7	7	7	7	215310	258800	1.202
O08915	AH receptor-interacting protein OS=Mus musculus OX=10090 GN=Aip PE=1 SV=1	Aip	37.605	43	11	14	11	11	11	11	1131400	1048700	0.927
O08917	Flotillin-1 OS=Mus musculus OX=10090 GN=Flot1 PE=1 SV=1	Flot1	47.513	7.5	1	1	1	1	1	1	0	0
O08983	Hermansky-Pudlak syndrome 1 protein homolog OS=Mus musculus OX=10090 GN=Hps1 PE=2 SV=2	Hps1	79.852	2.3	0	1	1	1	1	1	0	16528
O08992	Syntenin-1 OS=Mus musculus OX=10090 GN=Sdcbp PE=1 SV=1	Sdcbp	32.379	13.4	2	1	3	1	2	1	525370	0
O08997	Copper transport protein ATOX1 OS=Mus musculus OX=10090 GN=Atox1 PE=1 SV=1	Atox1	7.3384	76.5	11	11	6	6	6	6	1154000	1422800	1.233
O09000	Nuclear receptor coactivator 3 OS=Mus musculus OX=10090 GN=Ncoa3 PE=1 SV=2	Ncoa3	151.57	15.1	5	9	9	13	9	13	253270	210740	0.832
O09005	Sphingolipid delta(4)-desaturase DES1 OS=Mus musculus OX=10090 GN=Degs1 PE=1 SV=1	Degs1	38.241	15.8	6	5	4	4	4	4	835700	772060	0.924
O09012	Peroxisomal targeting signal 1 receptor OS=Mus musculus OX=10090 GN=Pex5 PE=1 SV=2	Pex5	70.755	23.9	9	4	10	9	10	9	302200	317040	1.049
O09039	SH2B adapter protein 3 OS=Mus musculus OX=10090 GN=Sh2b3 PE=1 SV=2	Sh2b3	60.486	3.5	0	0	1	1	1	1	0	7819.5
O09043	Napsin-A OS=Mus musculus OX=10090 GN=Napsa PE=1 SV=1	Napsa	45.544	13.8	1	1	2	1	2	1	209840	0
O09044	Synaptosomal-associated protein 23 OS=Mus musculus OX=10090 GN=Snap23 PE=1 SV=1	Snap23	23.261	67.6	11	10	10	9	10	9	995030	727170	0.731
O09046	L-amino-acid oxidase OS=Mus musculus OX=10090 GN=Il4i1 PE=1 SV=1	Il4i1	70.19	7.6	0	4	2	4	2	4	51374	89227	1.737
O09053	Werner syndrome ATP-dependent helicase homolog OS=Mus musculus OX=10090 GN=Wrn PE=1 SV=3	Wrn	157.2	2.7	0	0	1	1	1	1	0	0
O09061	Proteasome subunit beta type-1 OS=Mus musculus OX=10090 GN=Psmb1 PE=1 SV=1	Psmb1	26.372	60.4	17	16	13	11	13	11	5232400	4900200	0.937
O09106	Histone deacetylase 1 OS=Mus musculus OX=10090 GN=Hdac1 PE=1 SV=1	Hdac1	55.074	38.6	20	19	15	15	10	10	3338700	3142400	0.941
O09110	Dual specificity mitogen-activated protein kinase kinase 3 OS=Mus musculus OX=10090 GN=Map2k3 PE=1 SV=2	Map2k3	39.296	44.4	8	8	8	9	8	9	583590	647030	1.109
O09111	NADH dehydrogenase [ubiquinone] 1 beta subcomplex subunit 11, mitochondrial OS=Mus musculus OX=10090 GN=Ndufb11 PE=1 SV=2	Ndufb11	17.444	45	3	5	5	5	5	5	548780	511410	0.932
O09117	Synaptophysin-like protein 1 OS=Mus musculus OX=10090 GN=Sypl1 PE=1 SV=2	Sypl1	28.899	23.4	1	3	4	3	4	3	286640	222440	0.776
O09126	Semaphorin-4D OS=Mus musculus OX=10090 GN=Sema4d PE=1 SV=2	Sema4d	95.639	18.9	5	4	10	7	10	7	210290	120680	0.574
O09130	NFATC2-interacting protein OS=Mus musculus OX=10090 GN=Nfatc2ip PE=1 SV=1	Nfatc2ip	45.121	12.6	1	2	2	3	2	3	0	70204
O09131	Glutathione S-transferase omega-1 OS=Mus musculus OX=10090 GN=Gsto1 PE=1 SV=2	Gsto1	27.497	58.8	10	12	11	12	11	12	1303500	1471500	1.129
O09159	Lysosomal alpha-mannosidase OS=Mus musculus OX=10090 GN=Man2b1 PE=1 SV=4	Man2b1	114.65	27.9	10	8	13	14	13	14	807610	721580	0.893
O09167	60S ribosomal protein L21 OS=Mus musculus OX=10090 GN=Rpl21 PE=1 SV=3	Rpl21	18.562	34.4	7	10	6	6	6	6	5199200	5622800	1.081
O09172	Glutamate--cysteine ligase regulatory subunit OS=Mus musculus OX=10090 GN=Gclm PE=1 SV=1	Gclm	30.534	34.7	6	8	7	8	7	8	971310	773110	0.796
O35071	Kinesin-like protein KIF1C OS=Mus musculus OX=10090 GN=Kif1c PE=1 SV=2	Kif1c	122.43	5.1	2	1	5	5	2	2	25089	8482.8	0.338
O35075	Vacuolar protein sorting-associated protein 26C OS=Mus musculus OX=10090 GN=Vps26c PE=1 SV=1	Vps26c	32.97	23.2	4	3	4	3	4	3	168920	178720	1.058
O35083	1-acyl-sn-glycerol-3-phosphate acyltransferase alpha OS=Mus musculus OX=10090 GN=Agpat1 PE=1 SV=1	Agpat1	31.709	23.2	1	3	2	4	2	4	85039	39999	0.47
O35099	Mitogen-activated protein kinase kinase kinase 5 OS=Mus musculus OX=10090 GN=Map3k5 PE=1 SV=3	Map3k5	154.51	10.7	3	8	8	8	8	8	162970	255050	1.565
O35114	Lysosome membrane protein 2 OS=Mus musculus OX=10090 GN=Scarb2 PE=1 SV=3	Scarb2	54.043	11.5	2	1	3	3	3	3	87663	53695	0.613
O35126	Atrophin-1 OS=Mus musculus OX=10090 GN=Atn1 PE=1 SV=1	Atn1	123.72	3.4	2	1	2	2	2	2	17221	14777	0.858
O35127	Protein C10 OS=Mus musculus OX=10090 GN=Grcc10 PE=1 SV=1	Grcc10	13.194	57.1	2	3	3	4	3	4	158340	203330	1.284
O35129	Prohibitin-2 OS=Mus musculus OX=10090 GN=Phb2 PE=1 SV=1	Phb2	33.296	57.2	14	14	14	14	14	14	9587900	8966300	0.935
O35130	Ribosomal RNA small subunit methyltransferase NEP1 OS=Mus musculus OX=10090 GN=Emg1 PE=1 SV=1	Emg1	26.974	68.4	11	11	12	9	12	9	1070500	1124300	1.05
O35134	DNA-directed RNA polymerase I subunit RPA1 OS=Mus musculus OX=10090 GN=Polr1a PE=1 SV=2	Polr1a	194.11	33.8	25	36	32	36	32	36	902180	1039600	1.152
O35144	Telomeric repeat-binding factor 2 OS=Mus musculus OX=10090 GN=Terf2 PE=1 SV=3	Terf2	60.263	11.6	2	0	4	3	4	3	35431	34170	0.964
O35153	BET1-like protein OS=Mus musculus OX=10090 GN=Bet1l PE=3 SV=1	Bet1l	12.428	32.4	1	1	2	2	2	2	33106	38272	1.156
O35166	Golgi SNAP receptor complex member 2 OS=Mus musculus OX=10090 GN=Gosr2 PE=1 SV=2	Gosr2	24.725	22.6	2	4	3	4	3	4	175750	150550	0.857
O35215	D-dopachrome decarboxylase OS=Mus musculus OX=10090 GN=Ddt PE=1 SV=3	Ddt	13.077	95.8	11	13	10	10	10	10	4909700	4470000	0.91
O35218	Cleavage and polyadenylation specificity factor subunit 2 OS=Mus musculus OX=10090 GN=Cpsf2 PE=1 SV=1	Cpsf2	88.382	39.4	12	17	15	21	15	21	915400	868480	0.949
O35226	26S proteasome non-ATPase regulatory subunit 4 OS=Mus musculus OX=10090 GN=Psmd4 PE=1 SV=1	Psmd4	40.703	41.5	13	15	11	11	11	11	3590600	3836100	1.068
O35231	Kinesin-like protein KIFC3 OS=Mus musculus OX=10090 GN=Kifc3 PE=1 SV=4	Kifc3	92.555	6.2	0	0	0	1	0	0	0	0
O35239	Tyrosine-protein phosphatase non-receptor type 9 OS=Mus musculus OX=10090 GN=Ptpn9 PE=1 SV=2	Ptpn9	67.969	24.3	5	8	6	8	6	8	213950	207320	0.969
O35242	Protein FAN OS=Mus musculus OX=10090 GN=Nsmaf PE=1 SV=2	Nsmaf	104.54	7.4	0	4	2	3	2	3	28894	29186	1.01
O35250	Exocyst complex component 7 OS=Mus musculus OX=10090 GN=Exoc7 PE=1 SV=2	Exoc7	79.959	17.8	7	8	10	9	10	9	324290	269080	0.83
O35261	Transcription factor E2F3 OS=Mus musculus OX=10090 GN=E2f3 PE=1 SV=2	E2f3	48.757	5.5	0	1	0	1	0	1	0	7341.8
O35280	Serine/threonine-protein kinase Chk1 OS=Mus musculus OX=10090 GN=Chek1 PE=1 SV=2	Chek1	54.381	10.3	0	2	1	3	1	3	0	61911
O35286	Pre-mRNA-splicing factor ATP-dependent RNA helicase DHX15 OS=Mus musculus OX=10090 GN=Dhx15 PE=1 SV=2	Dhx15	91.006	51.4	32	40	28	34	27	33	8167300	7199500	0.882
O35295	Transcriptional activator protein Pur-beta OS=Mus musculus OX=10090 GN=Purb PE=1 SV=3	Purb	33.901	29.3	5	5	6	6	6	6	1246400	1141300	0.916
O35309	N-myc-interactor OS=Mus musculus OX=10090 GN=Nmi PE=1 SV=1	Nmi	35.235	42	11	3	10	6	10	6	1157200	214260	0.185
O35316	Sodium- and chloride-dependent taurine transporter OS=Mus musculus OX=10090 GN=Slc6a6 PE=1 SV=2	Slc6a6	69.855	3.1	2	0	2	2	2	2	132310	110910	0.838
O35317	Pre-B-cell leukemia transcription factor 3 OS=Mus musculus OX=10090 GN=Pbx3 PE=2 SV=1	Pbx3	47.203	12.9	0	0	1	1	0	0	0	0
O35326	Serine/arginine-rich splicing factor 5 OS=Mus musculus OX=10090 GN=Srsf5 PE=1 SV=2	Srsf5	30.891	25.7	11	10	8	8	7	7	2067600	2191200	1.06
O35343	Importin subunit alpha-3 OS=Mus musculus OX=10090 GN=Kpna4 PE=1 SV=1	Kpna4	57.922	42.4	9	11	11	12	9	9	925560	938370	1.014
O35344	Importin subunit alpha-4 OS=Mus musculus OX=10090 GN=Kpna3 PE=1 SV=1	Kpna3	57.772	42.4	9	12	11	12	9	9	2151200	2353000	1.094
O35345	Importin subunit alpha-7 OS=Mus musculus OX=10090 GN=Kpna6 PE=1 SV=2	Kpna6	59.964	32.3	14	12	12	13	6	7	1681700	1414900	0.841
O35350	Calpain-1 catalytic subunit OS=Mus musculus OX=10090 GN=Capn1 PE=1 SV=1	Capn1	82.105	31.3	10	15	14	17	14	17	585020	533570	0.912
O35368	Interferon-activable protein 203 OS=Mus musculus OX=10090 GN=Ifi203 PE=1 SV=1	Ifi203	46.299	33.8	7	2	13	12	7	7	516150	178220	0.345
O35375	Neuropilin-2 OS=Mus musculus OX=10090 GN=Nrp2 PE=1 SV=2	Nrp2	104.63	32.9	18	19	18	20	18	20	1192100	835550	0.701
O35379	Multidrug resistance-associated protein 1 OS=Mus musculus OX=10090 GN=Abcc1 PE=1 SV=1	Abcc1	171.18	23.7	23	21	23	24	23	24	1160900	1037200	0.893
O35381	Acidic leucine-rich nuclear phosphoprotein 32 family member A OS=Mus musculus OX=10090 GN=Anp32a PE=1 SV=1	Anp32a	28.537	38.9	19	17	13	13	10	10	9151900	9401900	1.027
O35382	Exocyst complex component 4 OS=Mus musculus OX=10090 GN=Exoc4 PE=1 SV=2	Exoc4	110.54	22.8	11	11	13	14	13	14	460460	428580	0.931
O35386	Phytanoyl-CoA dioxygenase, peroxisomal OS=Mus musculus OX=10090 GN=Phyh PE=1 SV=1	Phyh	38.607	26.6	4	3	6	5	6	5	104350	114310	1.095
O35387	HCLS1-associated protein X-1 OS=Mus musculus OX=10090 GN=Hax1 PE=1 SV=1	Hax1	31.654	42.5	6	5	6	8	6	8	237340	265150	1.117
O35405	Phospholipase D3 OS=Mus musculus OX=10090 GN=Pld3 PE=1 SV=1	Pld3	54.388	10.7	5	4	4	4	4	4	335730	173290	0.516
O35435	Dihydroorotate dehydrogenase (quinone), mitochondrial OS=Mus musculus OX=10090 GN=Dhodh PE=1 SV=2	Dhodh	42.699	33.9	9	9	9	10	9	10	318560	307390	0.965
O35448	Lysosomal thioesterase PPT2 OS=Mus musculus OX=10090 GN=Ppt2 PE=1 SV=1	Ppt2	34.366	16.2	4	6	3	4	3	4	291450	372220	1.277
O35457	C-C chemokine receptor-like 2 OS=Mus musculus OX=10090 GN=Ccrl2 PE=1 SV=2	Ccrl2	40.744	3.1	1	0	1	0	1	0	40117	0
O35459	Delta(3,5)-Delta(2,4)-dienoyl-CoA isomerase, mitochondrial OS=Mus musculus OX=10090 GN=Ech1 PE=1 SV=1	Ech1	36.118	37.9	5	3	6	5	6	5	341290	298330	0.874
O35465	Peptidyl-prolyl cis-trans isomerase FKBP8 OS=Mus musculus OX=10090 GN=Fkbp8 PE=1 SV=2	Fkbp8	43.528	22.1	6	5	7	6	7	6	973760	853830	0.877
O35492	Dual specificity protein kinase CLK3 OS=Mus musculus OX=10090 GN=Clk3 PE=1 SV=2	Clk3	73.797	24.3	5	13	8	11	8	11	319190	503090	1.576
O35493	Dual specificity protein kinase CLK4 OS=Mus musculus OX=10090 GN=Clk4 PE=1 SV=1	Clk4	57.344	13.9	2	4	3	5	2	3	62245	77206	1.24
O35495	Cyclin-dependent kinase 14 OS=Mus musculus OX=10090 GN=Cdk14 PE=1 SV=2	Cdk14	52.995	9	2	1	4	4	2	2	94753	55451	0.585
O35516	Neurogenic locus notch homolog protein 2 OS=Mus musculus OX=10090 GN=Notch2 PE=1 SV=2	Notch2	265.63	15.3	14	17	18	18	17	18	655690	548450	0.836
P28076	Proteasome subunit beta type-9 OS=Mus musculus OX=10090 GN=Psmb9 PE=1 SV=1	Psmb9	23.396	41.6	9	7	7	8	7	8	899050	459800	0.511
O35551	Rab GTPase-binding effector protein 1 OS=Mus musculus OX=10090 GN=Rabep1 PE=1 SV=2	Rabep1	99.523	23.8	12	12	13	14	13	14	634280	605730	0.955
O35593	26S proteasome non-ATPase regulatory subunit 14 OS=Mus musculus OX=10090 GN=Psmd14 PE=1 SV=2	Psmd14	34.577	56.1	17	16	13	13	13	13	3132500	2847200	0.909
O35598	Disintegrin and metalloproteinase domain-containing protein 10 OS=Mus musculus OX=10090 GN=Adam10 PE=1 SV=2	Adam10	83.967	44.7	11	12	19	18	19	18	742290	702650	0.947
O35601	FYN-binding protein 1 OS=Mus musculus OX=10090 GN=Fyb1 PE=1 SV=2	Fyb1	90.054	34.9	21	23	21	21	21	21	1376700	1432000	1.04
O35604	NPC intracellular cholesterol transporter 1 OS=Mus musculus OX=10090 GN=Npc1 PE=1 SV=2	Npc1	142.88	4.7	3	4	6	5	6	5	209560	125760	0.6
O35609	Secretory carrier-associated membrane protein 3 OS=Mus musculus OX=10090 GN=Scamp3 PE=1 SV=3	Scamp3	38.458	41	10	9	8	8	8	8	1698400	1735900	1.022
O35613	Death domain-associated protein 6 OS=Mus musculus OX=10090 GN=Daxx PE=1 SV=1	Daxx	81.488	20.4	8	3	8	4	8	4	521910	99816	0.191
O35623	BET1 homolog OS=Mus musculus OX=10090 GN=Bet1 PE=1 SV=1	Bet1	13.274	24.6	1	1	2	2	2	2	110400	118240	1.071
O35638	Cohesin subunit SA-2 OS=Mus musculus OX=10090 GN=Stag2 PE=1 SV=3	Stag2	141.28	36.1	18	25	25	30	23	28	1373100	1298200	0.945
O35639	Annexin A3 OS=Mus musculus OX=10090 GN=Anxa3 PE=1 SV=4	Anxa3	36.384	59.1	16	19	16	16	16	16	2484600	3040300	1.224
O35643	AP-1 complex subunit beta-1 OS=Mus musculus OX=10090 GN=Ap1b1 PE=1 SV=2	Ap1b1	103.93	49.1	13	20	29	33	16	20	1598800	1539300	0.963
O35648	Centrin-3 OS=Mus musculus OX=10090 GN=Cetn3 PE=1 SV=1	Cetn3	19.519	35.9	2	4	4	5	4	5	172390	174300	1.011
O35654	DNA polymerase delta subunit 2 OS=Mus musculus OX=10090 GN=Pold2 PE=1 SV=2	Pold2	51.354	45.4	8	16	12	14	12	14	397430	565630	1.423
O35657	Sialidase-1 OS=Mus musculus OX=10090 GN=Neu1 PE=1 SV=1	Neu1	44.591	13.9	3	4	4	4	4	4	146090	135410	0.927
O35658	Complement component 1 Q subcomponent-binding protein, mitochondrial OS=Mus musculus OX=10090 GN=C1qbp PE=1 SV=1	C1qbp	31.013	24.8	7	9	5	5	5	5	3798800	4053700	1.067
O35680	28S ribosomal protein S12, mitochondrial OS=Mus musculus OX=10090 GN=Mrps12 PE=2 SV=1	Mrps12	15.437	18	1	2	1	1	1	1	0	84652
O35682	Myeloid-associated differentiation marker OS=Mus musculus OX=10090 GN=Myadm PE=1 SV=2	Myadm	35.284	12.8	5	5	3	4	3	4	498150	452750	0.909
O35683	NADH dehydrogenase [ubiquinone] 1 alpha subcomplex subunit 1 OS=Mus musculus OX=10090 GN=Ndufa1 PE=1 SV=1	Ndufa1	8.1384	14.3	1	1	1	1	1	1	0	105250
O35685	Nuclear migration protein nudC OS=Mus musculus OX=10090 GN=Nudc PE=1 SV=1	Nudc	38.358	57.2	21	22	19	19	19	19	5865600	6329000	1.079
O35691	Pinin OS=Mus musculus OX=10090 GN=Pnn PE=1 SV=4	Pnn	82.435	30.8	14	16	14	15	14	15	1650900	1576900	0.955
O35704	Serine palmitoyltransferase 1 OS=Mus musculus OX=10090 GN=Sptlc1 PE=1 SV=2	Sptlc1	52.534	15.9	5	4	5	4	5	4	384770	360400	0.937
O35710	Nocturnin OS=Mus musculus OX=10090 GN=Noct PE=1 SV=3	Noct	48.3	11.4	3	1	3	3	3	3	72481	34553	0.477
O35719	DNA repair protein RAD51 homolog 2 OS=Mus musculus OX=10090 GN=Rad51b PE=2 SV=2	Rad51b	38.152	3.1	0	1	1	1	1	1	0	14838
O35730	E3 ubiquitin-protein ligase RING1 OS=Mus musculus OX=10090 GN=Ring1 PE=1 SV=2	Ring1	42.63	17	2	2	4	4	2	2	56034	56561	1.009
O35737	Heterogeneous nuclear ribonucleoprotein H OS=Mus musculus OX=10090 GN=Hnrnph1 PE=1 SV=3	Hnrnph1	49.199	41.4	20	21	14	14	6	6	8195700	8088600	0.987
O35841	Apoptosis inhibitor 5 OS=Mus musculus OX=10090 GN=Api5 PE=1 SV=2	Api5	56.784	39.7	15	17	15	15	15	15	3320700	3341500	1.006
O35855	Branched-chain-amino-acid aminotransferase, mitochondrial OS=Mus musculus OX=10090 GN=Bcat2 PE=1 SV=2	Bcat2	44.127	44	16	12	14	13	14	13	2173200	1994900	0.918
O35857	Mitochondrial import inner membrane translocase subunit TIM44 OS=Mus musculus OX=10090 GN=Timm44 PE=1 SV=2	Timm44	51.091	30.8	14	16	14	15	14	15	1519000	1344000	0.885
O35864	COP9 signalosome complex subunit 5 OS=Mus musculus OX=10090 GN=Cops5 PE=1 SV=3	Cops5	37.548	53.6	12	15	12	13	12	13	1339200	1425400	1.064
O35874	Neutral amino acid transporter A OS=Mus musculus OX=10090 GN=Slc1a4 PE=1 SV=1	Slc1a4	56.061	7.1	1	2	2	2	2	2	13965	14782	1.059
O35887	Calumenin OS=Mus musculus OX=10090 GN=Calu PE=1 SV=1	Calu	37.063	56.8	20	17	14	13	14	13	2941000	2755500	0.937
O35892	Nuclear autoantigen Sp-100 OS=Mus musculus OX=10090 GN=Sp100 PE=1 SV=2	Sp100	54.726	25.1	10	3	10	6	7	4	1730200	181260	0.105
O35900	U6 snRNA-associated Sm-like protein LSm2 OS=Mus musculus OX=10090 GN=Lsm2 PE=1 SV=1	Lsm2	10.834	68.4	4	6	5	5	5	5	1025400	1182900	1.154
O35904	Phosphatidylinositol 4,5-bisphosphate 3-kinase catalytic subunit delta isoform OS=Mus musculus OX=10090 GN=Pik3cd PE=1 SV=2	Pik3cd	119.71	8.7	3	6	6	7	6	7	142320	163150	1.146
O35943	Frataxin, mitochondrial OS=Mus musculus OX=10090 GN=Fxn PE=1 SV=1	Fxn	22.924	23.2	3	4	3	4	3	4	291910	249950	0.856
O35954	Membrane-associated phosphatidylinositol transfer protein 1 OS=Mus musculus OX=10090 GN=Pitpnm1 PE=1 SV=1	Pitpnm1	134.94	8.8	6	3	6	5	6	5	105830	70911	0.67
O35955	Proteasome subunit beta type-10 OS=Mus musculus OX=10090 GN=Psmb10 PE=1 SV=1	Psmb10	29.063	29.7	5	6	6	5	6	5	1099500	538310	0.49
O35963	Ras-related protein Rab-33B OS=Mus musculus OX=10090 GN=Rab33b PE=1 SV=1	Rab33b	25.766	19.7	3	2	3	2	3	2	57053	53544	0.938
O35969	Guanidinoacetate N-methyltransferase OS=Mus musculus OX=10090 GN=Gamt PE=1 SV=1	Gamt	26.336	47	4	4	4	5	4	5	203540	192450	0.946
O35972	39S ribosomal protein L23, mitochondrial OS=Mus musculus OX=10090 GN=Mrpl23 PE=1 SV=1	Mrpl23	17.121	34.2	3	3	3	3	3	3	316760	302150	0.954
O35980	Endonuclease III-like protein 1 OS=Mus musculus OX=10090 GN=Nthl1 PE=2 SV=2	Nthl1	33.636	10	0	2	1	2	1	2	0	16722
O35984	Pre-B-cell leukemia transcription factor 2 OS=Mus musculus OX=10090 GN=Pbx2 PE=1 SV=1	Pbx2	45.809	9.8	0	0	1	1	0	0	0	0
O35988	Syndecan-4 OS=Mus musculus OX=10090 GN=Sdc4 PE=1 SV=1	Sdc4	21.482	7.1	0	0	0	1	0	1	0	6447.9
O54692	Centromere/kinetochore protein zw10 homolog OS=Mus musculus OX=10090 GN=Zw10 PE=1 SV=3	Zw10	88.062	42.9	16	21	22	22	22	22	1274600	1461200	1.146
O54734	Dolichyl-diphosphooligosaccharide--protein glycosyltransferase 48 kDa subunit OS=Mus musculus OX=10090 GN=Ddost PE=1 SV=2	Ddost	49.027	50.8	21	20	17	16	17	16	6989700	6333100	0.906
O54774	AP-3 complex subunit delta-1 OS=Mus musculus OX=10090 GN=Ap3d1 PE=1 SV=1	Ap3d1	135.08	37.1	31	33	31	31	31	31	1566300	1499600	0.957
O54781	SRSF protein kinase 2 OS=Mus musculus OX=10090 GN=Srpk2 PE=1 SV=2	Srpk2	76.756	19.8	4	4	9	8	7	6	145030	136500	0.941
O54782	Epididymis-specific alpha-mannosidase OS=Mus musculus OX=10090 GN=Man2b2 PE=1 SV=2	Man2b2	115.61	16.4	9	8	12	8	12	8	806260	554810	0.688
O54784	Death-associated protein kinase 3 OS=Mus musculus OX=10090 GN=Dapk3 PE=1 SV=1	Dapk3	51.421	11.6	3	3	3	3	3	3	72083	59736	0.829
O54785	LIM domain kinase 2 OS=Mus musculus OX=10090 GN=Limk2 PE=1 SV=2	Limk2	72.201	11.6	2	3	2	4	2	4	253230	259580	1.025
O54786	DNA fragmentation factor subunit alpha OS=Mus musculus OX=10090 GN=Dffa PE=1 SV=2	Dffa	36.572	28.7	5	6	6	6	6	6	250600	272940	1.089
O54788	DNA fragmentation factor subunit beta OS=Mus musculus OX=10090 GN=Dffb PE=1 SV=1	Dffb	39.449	9.3	0	0	0	0	0	0	0	0
O54790	Transcription factor MafG OS=Mus musculus OX=10090 GN=Mafg PE=1 SV=1	Mafg	17.876	15.4	1	2	3	3	2	2	80298	70683	0.88
O54824	Pro-interleukin-16 OS=Mus musculus OX=10090 GN=Il16 PE=1 SV=3	Il16	141.43	15.4	6	10	12	14	12	14	408510	551600	1.35
O54825	Bystin OS=Mus musculus OX=10090 GN=Bysl PE=1 SV=3	Bysl	49.783	45.6	15	13	14	14	14	14	969660	940340	0.97
O54826	Protein AF-10 OS=Mus musculus OX=10090 GN=Mllt10 PE=1 SV=2	Mllt10	113.03	3.9	0	0	1	1	1	1	0	0
O54833	Casein kinase II subunit alpha' OS=Mus musculus OX=10090 GN=Csnk2a2 PE=1 SV=1	Csnk2a2	41.215	58	18	20	17	16	17	16	1161000	1118600	0.963
O54836	Zinc finger matrin-type protein 3 OS=Mus musculus OX=10090 GN=Zmat3 PE=2 SV=1	Zmat3	32.001	12.4	1	1	1	1	1	1	0	0
O54864	Histone-lysine N-methyltransferase SUV39H1 OS=Mus musculus OX=10090 GN=Suv39h1 PE=1 SV=1	Suv39h1	47.754	14.3	0	0	0	2	0	2	0	32885
O54879	High mobility group protein B3 OS=Mus musculus OX=10090 GN=Hmgb3 PE=1 SV=3	Hmgb3	23.01	22	2	1	4	4	4	4	136460	116620	0.855
O54885	TYRO protein tyrosine kinase-binding protein OS=Mus musculus OX=10090 GN=Tyrobp PE=1 SV=1	Tyrobp	12.367	25.4	0	2	2	2	2	2	98446	64476	0.655
O54910	NF-kappa-B inhibitor epsilon OS=Mus musculus OX=10090 GN=Nfkbie PE=1 SV=2	Nfkbie	39.2	12.9	3	1	3	2	3	2	41362	34743	0.84
O54916	RalBP1-associated Eps domain-containing protein 1 OS=Mus musculus OX=10090 GN=Reps1 PE=1 SV=2	Reps1	86.518	15.8	7	8	7	8	7	8	248030	299570	1.208
O54918	Bcl-2-like protein 11 OS=Mus musculus OX=10090 GN=Bcl2l11 PE=1 SV=1	Bcl2l11	22.066	14.8	2	2	2	2	2	2	47701	29739	0.623
O54940	BCL2/adenovirus E1B 19 kDa protein-interacting protein 2 OS=Mus musculus OX=10090 GN=Bnip2 PE=1 SV=2	Bnip2	37.768	11	3	3	3	3	3	3	75893	78144	1.03
O54941	SWI/SNF-related matrix-associated actin-dependent regulator of chromatin subfamily E member 1 OS=Mus musculus OX=10090 GN=Smarce1 PE=1 SV=1	Smarce1	46.638	35.8	10	13	11	12	11	12	1135700	1068800	0.941
O54946	DnaJ homolog subfamily B member 6 OS=Mus musculus OX=10090 GN=Dnajb6 PE=1 SV=4	Dnajb6	39.807	22.2	5	2	6	5	5	4	486630	390760	0.803
O54950	5'-AMP-activated protein kinase subunit gamma-1 OS=Mus musculus OX=10090 GN=Prkag1 PE=1 SV=2	Prkag1	37.52	30.9	8	6	8	8	8	8	247770	247070	0.997
O54956	DNA polymerase epsilon subunit 2 OS=Mus musculus OX=10090 GN=Pole2 PE=2 SV=2	Pole2	59.386	15.6	1	1	2	2	2	2	198170	209290	1.056
O54962	Barrier-to-autointegration factor OS=Mus musculus OX=10090 GN=Banf1 PE=1 SV=1	Banf1	10.102	58.4	6	7	5	6	5	6	3539300	4507600	1.274
O54984	ATPase Asna1 OS=Mus musculus OX=10090 GN=Asna1 PE=1 SV=2	Asna1	38.822	43.1	14	11	11	10	11	10	1948900	1989700	1.021
O54988	STE20-like serine/threonine-protein kinase OS=Mus musculus OX=10090 GN=Slk PE=1 SV=2	Slk	141.46	39.5	25	35	31	31	30	30	3079000	3610200	1.173
O55003	BCL2/adenovirus E1B 19 kDa protein-interacting protein 3 OS=Mus musculus OX=10090 GN=Bnip3 PE=1 SV=1	Bnip3	20.978	5.9	2	2	1	1	1	1	35316	48094	1.362
O55013	Trafficking protein particle complex subunit 3 OS=Mus musculus OX=10090 GN=Trappc3 PE=1 SV=1	Trappc3	20.302	36.7	6	5	6	6	6	6	505500	498790	0.987
O55022	Membrane-associated progesterone receptor component 1 OS=Mus musculus OX=10090 GN=Pgrmc1 PE=1 SV=4	Pgrmc1	21.694	26.7	4	3	4	4	4	4	843420	787720	0.934
O55023	Inositol monophosphatase 1 OS=Mus musculus OX=10090 GN=Impa1 PE=1 SV=1	Impa1	30.436	46.9	11	12	12	12	12	12	1747200	1765600	1.011
O55028	[3-methyl-2-oxobutanoate dehydrogenase [lipoamide]] kinase, mitochondrial OS=Mus musculus OX=10090 GN=Bckdk PE=1 SV=1	Bckdk	46.587	30.3	7	8	8	8	8	8	313790	339480	1.082
O55029	Coatomer subunit beta' OS=Mus musculus OX=10090 GN=Copb2 PE=1 SV=2	Copb2	102.45	54.7	37	33	30	33	30	33	6404500	5614500	0.877
O55047	Serine/threonine-protein kinase tousled-like 2 OS=Mus musculus OX=10090 GN=Tlk2 PE=1 SV=2	Tlk2	82.26	9.5	5	3	5	4	3	2	55550	79956	1.439
O55057	Retinal rod rhodopsin-sensitive cGMP 3',5'-cyclic phosphodiesterase subunit delta OS=Mus musculus OX=10090 GN=Pde6d PE=1 SV=1	Pde6d	17.348	33.3	1	3	4	3	4	3	180780	180910	1.001
O55091	Protein IMPACT OS=Mus musculus OX=10090 GN=Impact PE=1 SV=2	Impact	36.276	23.3	5	3	5	3	5	3	134020	84150	0.628
O55098	Serine/threonine-protein kinase 10 OS=Mus musculus OX=10090 GN=Stk10 PE=1 SV=2	Stk10	111.9	22.8	18	16	16	16	15	15	1054800	1117400	1.059
O55101	Synaptogyrin-2 OS=Mus musculus OX=10090 GN=Syngr2 PE=2 SV=1	Syngr2	24.778	8	1	2	1	1	1	1	0	45862
O55102	Biogenesis of lysosome-related organelles complex 1 subunit 1 OS=Mus musculus OX=10090 GN=Bloc1s1 PE=1 SV=2	Bloc1s1	14.281	22.4	1	1	1	2	1	2	0	34618
O55106	Striatin OS=Mus musculus OX=10090 GN=Strn PE=1 SV=2	Strn	85.965	42.6	13	18	20	21	18	19	949110	917140	0.966
O55125	Protein NipSnap homolog 1 OS=Mus musculus OX=10090 GN=Nipsnap1 PE=1 SV=1	Nipsnap1	33.363	33.1	5	6	6	6	6	6	535730	505450	0.943
O55126	Protein NipSnap homolog 2 OS=Mus musculus OX=10090 GN=Nipsnap2 PE=1 SV=1	Nipsnap2	32.932	30.6	7	7	8	7	8	7	627340	557610	0.889
O55128	Histone deacetylase complex subunit SAP18 OS=Mus musculus OX=10090 GN=Sap18 PE=1 SV=1	Sap18	17.595	55.6	6	8	7	7	7	7	570660	581950	1.02
O55131	Septin-7 OS=Mus musculus OX=10090 GN=Septin7 PE=1 SV=1	Septin7	50.549	47.9	11	16	14	15	12	13	3784100	3921500	1.036
O55135	Eukaryotic translation initiation factor 6 OS=Mus musculus OX=10090 GN=Eif6 PE=1 SV=2	Eif6	26.511	52.2	11	10	8	8	8	8	2855600	2931200	1.026
O55142	60S ribosomal protein L35a OS=Mus musculus OX=10090 GN=Rpl35a PE=1 SV=2	Rpl35a	12.554	31.8	6	5	4	4	4	4	3346800	2280200	0.681
O55143	Sarcoplasmic/endoplasmic reticulum calcium ATPase 2 OS=Mus musculus OX=10090 GN=Atp2a2 PE=1 SV=2	Atp2a2	114.86	49.2	52	53	44	46	32	32	12711000	12257000	0.964
O55187	E3 SUMO-protein ligase CBX4 OS=Mus musculus OX=10090 GN=Cbx4 PE=1 SV=2	Cbx4	60.522	2.7	1	1	1	1	1	1	0	16511
O55201	Transcription elongation factor SPT5 OS=Mus musculus OX=10090 GN=Supt5h PE=1 SV=1	Supt5h	120.66	39.2	23	25	28	29	28	29	1681900	2039300	1.212
O55222	Integrin-linked protein kinase OS=Mus musculus OX=10090 GN=Ilk PE=1 SV=2	Ilk	51.373	47.8	18	22	17	17	17	17	2033900	1812100	0.891
O55229	Choline/ethanolamine kinase OS=Mus musculus OX=10090 GN=Chkb PE=1 SV=3	Chkb	45.126	18.5	4	4	5	5	5	5	174070	182560	1.049
O55234	Proteasome subunit beta type-5 OS=Mus musculus OX=10090 GN=Psmb5 PE=1 SV=3	Psmb5	28.532	54.9	11	11	9	9	9	9	2521300	3217500	1.276
O55236	mRNA-capping enzyme OS=Mus musculus OX=10090 GN=Rngtt PE=1 SV=1	Rngtt	68.683	23.3	8	8	10	9	10	9	162390	199820	1.23
O55242	Sigma non-opioid intracellular receptor 1 OS=Mus musculus OX=10090 GN=Sigmar1 PE=1 SV=1	Sigmar1	25.25	17.9	5	2	4	4	4	4	163950	157120	0.958
O70126	Aurora kinase B OS=Mus musculus OX=10090 GN=Aurkb PE=1 SV=2	Aurkb	39.384	32.5	2	8	5	7	5	7	76500	193290	2.527
O70131	Ninjurin-1 OS=Mus musculus OX=10090 GN=Ninj1 PE=1 SV=1	Ninj1	16.555	7.9	1	1	1	1	1	1	0	19189
O70133	ATP-dependent RNA helicase A OS=Mus musculus OX=10090 GN=Dhx9 PE=1 SV=2	Dhx9	149.47	46.5	47	52	43	46	43	46	12225000	11447000	0.936
O70145	Neutrophil cytosol factor 2 OS=Mus musculus OX=10090 GN=Ncf2 PE=1 SV=1	Ncf2	59.485	47.8	21	22	20	21	20	21	4425400	5140900	1.162
O70152	Dolichol-phosphate mannosyltransferase subunit 1 OS=Mus musculus OX=10090 GN=Dpm1 PE=1 SV=1	Dpm1	29.174	45	9	10	9	10	9	10	867410	807670	0.931
O70161	Phosphatidylinositol 4-phosphate 5-kinase type-1 gamma OS=Mus musculus OX=10090 GN=Pip5k1c PE=1 SV=2	Pip5k1c	72.407	29.3	2	5	7	11	6	9	245730	262090	1.067
O70172	Phosphatidylinositol 5-phosphate 4-kinase type-2 alpha OS=Mus musculus OX=10090 GN=Pip4k2a PE=1 SV=1	Pip4k2a	46.151	37.8	13	10	12	13	7	8	972310	899140	0.925
O70194	Eukaryotic translation initiation factor 3 subunit D OS=Mus musculus OX=10090 GN=Eif3d PE=1 SV=2	Eif3d	63.988	47.4	17	20	16	17	16	17	4656600	4944900	1.062
O70200	Allograft inflammatory factor 1 OS=Mus musculus OX=10090 GN=Aif1 PE=1 SV=1	Aif1	16.91	23.8	3	1	3	3	3	3	84049	46676	0.555
O70201	Baculoviral IAP repeat-containing protein 5 OS=Mus musculus OX=10090 GN=Birc5 PE=1 SV=1	Birc5	16.297	31.4	0	2	1	2	1	2	0	52226
O70230	Zinc finger protein 143 OS=Mus musculus OX=10090 GN=Znf143 PE=1 SV=2	Znf143	69.04	18	3	5	5	5	5	5	78529	86062	1.096
O70251	Elongation factor 1-beta OS=Mus musculus OX=10090 GN=Eef1b PE=1 SV=5	Eef1b	24.693	54.7	10	8	8	8	6	6	8114100	8364700	1.031
O70252	Heme oxygenase 2 OS=Mus musculus OX=10090 GN=Hmox2 PE=1 SV=1	Hmox2	35.738	59	10	11	12	12	11	11	2638500	2081800	0.789
O70274	Protein tyrosine phosphatase type IVA 2 OS=Mus musculus OX=10090 GN=Ptp4a2 PE=1 SV=1	Ptp4a2	19.127	29.9	3	5	2	4	0	2	100360	108190	1.078
O70279	Splicing factor ESS-2 homolog OS=Mus musculus OX=10090 GN=Ess2 PE=1 SV=2	Ess2	52.603	11.3	1	3	2	3	2	3	15028	24428	1.625
O70281	Protein-tyrosine sulfotransferase 1 OS=Mus musculus OX=10090 GN=Tpst1 PE=1 SV=1	Tpst1	42.132	14.9	4	2	4	2	4	2	49584	23085	0.466
O70291	G protein-coupled receptor kinase 4 OS=Mus musculus OX=10090 GN=Grk4 PE=2 SV=2	Grk4	66.927	2.1	0	0	0	1	0	1	0	23245
O70305	Ataxin-2 OS=Mus musculus OX=10090 GN=Atxn2 PE=1 SV=1	Atxn2	136.48	16.4	11	11	12	11	12	11	341350	410530	1.203
O70309	Integrin beta-5 OS=Mus musculus OX=10090 GN=Itgb5 PE=1 SV=2	Itgb5	87.908	5.3	2	0	2	1	2	1	34668	0
O70310	Glycylpeptide N-tetradecanoyltransferase 1 OS=Mus musculus OX=10090 GN=Nmt1 PE=1 SV=1	Nmt1	56.888	50.4	21	22	19	19	16	16	3292100	3009000	0.914
O70311	Glycylpeptide N-tetradecanoyltransferase 2 OS=Mus musculus OX=10090 GN=Nmt2 PE=1 SV=1	Nmt2	60.484	33.5	6	5	11	11	8	8	450500	403670	0.896
O70318	Band 4.1-like protein 2 OS=Mus musculus OX=10090 GN=Epb41l2 PE=1 SV=2	Epb41l2	109.94	42.6	18	20	23	23	21	21	1462800	1383200	0.946
O70325	Phospholipid hydroperoxide glutathione peroxidase OS=Mus musculus OX=10090 GN=Gpx4 PE=1 SV=4	Gpx4	22.228	39.6	5	7	7	6	7	6	467500	450780	0.964
O70370	Cathepsin S OS=Mus musculus OX=10090 GN=Ctss PE=1 SV=2	Ctss	38.474	43.2	12	9	9	9	9	9	7539300	4380500	0.581
O70378	ER membrane protein complex subunit 8 OS=Mus musculus OX=10090 GN=Emc8 PE=1 SV=1	Emc8	23.348	65.2	10	12	8	10	8	10	813860	762320	0.937
O70404	Vesicle-associated membrane protein 8 OS=Mus musculus OX=10090 GN=Vamp8 PE=1 SV=1	Vamp8	11.451	21.8	3	3	3	3	3	3	584450	521180	0.892
O70422	General transcription factor IIH subunit 4 OS=Mus musculus OX=10090 GN=Gtf2h4 PE=1 SV=1	Gtf2h4	52.224	23.8	4	6	5	7	5	7	112910	150820	1.336
O70435	Proteasome subunit alpha type-3 OS=Mus musculus OX=10090 GN=Psma3 PE=1 SV=3	Psma3	28.405	44.7	12	13	10	10	10	10	3954600	3710800	0.938
O70439	Syntaxin-7 OS=Mus musculus OX=10090 GN=Stx7 PE=1 SV=3	Stx7	29.82	44.8	6	8	7	8	7	8	1295800	1193600	0.921
O70445	BRCA1-associated RING domain protein 1 OS=Mus musculus OX=10090 GN=Bard1 PE=2 SV=1	Bard1	84.253	4.4	0	0	0	0	0	0	0	0
O70456	14-3-3 protein sigma OS=Mus musculus OX=10090 GN=Sfn PE=1 SV=2	Sfn	27.706	10.5	1	0	3	2	1	0	623810	0
O70469	Docking protein 2 OS=Mus musculus OX=10090 GN=Dok2 PE=1 SV=1	Dok2	45.522	57.5	12	10	13	12	13	12	782980	924260	1.18
O70472	Transmembrane protein 131 OS=Mus musculus OX=10090 GN=Tmem131 PE=2 SV=2	Tmem131	204.65	1	0	1	0	1	0	1	0	8220
O70475	UDP-glucose 6-dehydrogenase OS=Mus musculus OX=10090 GN=Ugdh PE=1 SV=1	Ugdh	54.831	37.7	11	9	12	13	12	13	546970	503400	0.92
O70479	BTB/POZ domain-containing adapter for CUL3-mediated RhoA degradation protein 2 OS=Mus musculus OX=10090 GN=Tnfaip1 PE=2 SV=1	Tnfaip1	36.134	4.7	1	0	1	0	1	0	21464	0
O70480	Vesicle-associated membrane protein 4 OS=Mus musculus OX=10090 GN=Vamp4 PE=1 SV=1	Vamp4	16.353	36.9	4	3	2	4	2	4	340740	539300	1.583
O70481	E3 ubiquitin-protein ligase UBR1 OS=Mus musculus OX=10090 GN=Ubr1 PE=1 SV=2	Ubr1	200.24	14.3	6	12	11	15	11	15	202780	242970	1.198
O70492	Sorting nexin-3 OS=Mus musculus OX=10090 GN=Snx3 PE=1 SV=3	Snx3	18.757	64.8	6	8	8	9	6	7	1399600	1422100	1.016
O70493	Sorting nexin-12 OS=Mus musculus OX=10090 GN=Snx12 PE=1 SV=1	Snx12	19.116	43	5	5	8	7	6	5	537040	560670	1.044
O70494	Transcription factor Sp3 OS=Mus musculus OX=10090 GN=Sp3 PE=1 SV=2	Sp3	82.361	11.6	3	5	6	6	6	6	155510	147690	0.95
O70496	H(+)/Cl(-) exchange transporter 7 OS=Mus musculus OX=10090 GN=Clcn7 PE=1 SV=1	Clcn7	88.712	5.4	2	1	3	3	3	3	115860	66719	0.576
O70503	Very-long-chain 3-oxoacyl-CoA reductase OS=Mus musculus OX=10090 GN=Hsd17b12 PE=1 SV=1	Hsd17b12	34.741	46.2	9	12	10	10	10	10	2978500	2625200	0.881
O70546	Lysine-specific demethylase 6A OS=Mus musculus OX=10090 GN=Kdm6a PE=1 SV=2	Kdm6a	154.35	5.7	1	3	2	5	2	5	30450	30528	1.003
O70551	SRSF protein kinase 1 OS=Mus musculus OX=10090 GN=Srpk1 PE=1 SV=2	Srpk1	73.088	32.1	9	11	13	15	11	13	970760	1040600	1.072
O70566	Protein diaphanous homolog 2 OS=Mus musculus OX=10090 GN=Diaph2 PE=1 SV=2	Diaph2	124.87	18.7	8	11	9	11	9	11	372220	411390	1.105
O70572	Sphingomyelin phosphodiesterase 2 OS=Mus musculus OX=10090 GN=Smpd2 PE=1 SV=1	Smpd2	47.466	18.4	5	3	5	4	5	4	100570	79099	0.787
O70579	Peroxisomal membrane protein PMP34 OS=Mus musculus OX=10090 GN=Slc25a17 PE=1 SV=1	Slc25a17	34.412	13.4	3	2	3	3	3	3	204500	252630	1.235
O70589	Peripheral plasma membrane protein CASK OS=Mus musculus OX=10090 GN=Cask PE=1 SV=2	Cask	105.11	18.9	8	11	11	13	11	13	262270	237320	0.905
O70591	Prefoldin subunit 2 OS=Mus musculus OX=10090 GN=Pfdn2 PE=1 SV=2	Pfdn2	16.534	48.7	5	6	5	6	5	6	1275300	1203000	0.943
O88188	Lymphocyte antigen 86 OS=Mus musculus OX=10090 GN=Ly86 PE=1 SV=1	Ly86	17.811	16.7	1	1	2	1	2	1	213650	0
O88271	Craniofacial development protein 1 OS=Mus musculus OX=10090 GN=Cfdp1 PE=1 SV=1	Cfdp1	32.921	32.2	5	7	6	7	6	7	777220	797120	1.026
O88286	Protein Wiz OS=Mus musculus OX=10090 GN=Wiz PE=1 SV=2	Wiz	184.29	11.6	4	9	8	12	8	12	271700	232750	0.857
O88291	DBIRD complex subunit ZNF326 OS=Mus musculus OX=10090 GN=Znf326 PE=1 SV=1	Znf326	65.225	28.6	9	6	12	10	12	10	497990	483010	0.97
O88307	Sortilin-related receptor OS=Mus musculus OX=10090 GN=Sorl1 PE=1 SV=3	Sorl1	247.08	17.8	5	13	21	26	21	26	300390	561220	1.868
O88342	WD repeat-containing protein 1 OS=Mus musculus OX=10090 GN=Wdr1 PE=1 SV=3	Wdr1	66.406	62.4	38	40	25	27	25	27	12805000	11941000	0.933
O88351	Inhibitor of nuclear factor kappa-B kinase subunit beta OS=Mus musculus OX=10090 GN=Ikbkb PE=1 SV=1	Ikbkb	86.689	26.8	8	12	10	11	10	11	406330	420450	1.035
O88379	Bromodomain adjacent to zinc finger domain protein 1A OS=Mus musculus OX=10090 GN=Baz1a PE=1 SV=3	Baz1a	178.46	26	30	19	28	30	28	30	1355000	1266300	0.935
O88384	Vesicle transport through interaction with t-SNAREs homolog 1B OS=Mus musculus OX=10090 GN=Vti1b PE=1 SV=1	Vti1b	26.713	35.8	8	8	7	7	7	7	646600	650730	1.006
O88396	GrpE protein homolog 2, mitochondrial OS=Mus musculus OX=10090 GN=Grpel2 PE=2 SV=2	Grpel2	25.029	4.9	1	1	1	1	1	1	0	17317
O88398	Advillin OS=Mus musculus OX=10090 GN=Avil PE=1 SV=2	Avil	92.031	11.6	6	3	6	7	6	7	110550	103680	0.938
O88413	Tubby-related protein 3 OS=Mus musculus OX=10090 GN=Tulp3 PE=1 SV=1	Tulp3	51.23	41.3	9	6	10	8	10	8	352020	207600	0.59
O88425	Nucleoside diphosphate kinase 6 OS=Mus musculus OX=10090 GN=Nme6 PE=1 SV=1	Nme6	21.778	12.7	0	0	0	2	0	2	0	19095
O88441	Metaxin-2 OS=Mus musculus OX=10090 GN=Mtx2 PE=1 SV=1	Mtx2	29.758	28.9	7	6	5	5	5	5	719440	602050	0.837
O88447	Kinesin light chain 1 OS=Mus musculus OX=10090 GN=Klc1 PE=1 SV=3	Klc1	61.449	40.3	17	16	18	17	13	11	1276900	1303700	1.021
O88448	Kinesin light chain 2 OS=Mus musculus OX=10090 GN=Klc2 PE=1 SV=1	Klc2	66.662	39.6	10	9	14	17	8	10	602050	540070	0.897
O88455	7-dehydrocholesterol reductase OS=Mus musculus OX=10090 GN=Dhcr7 PE=1 SV=1	Dhcr7	53.918	9.8	3	2	3	3	3	3	379730	295040	0.777
O88456	Calpain small subunit 1 OS=Mus musculus OX=10090 GN=Capns1 PE=1 SV=1	Capns1	28.463	65.8	6	10	8	9	8	9	931150	1039000	1.116
O88487	Cytoplasmic dynein 1 intermediate chain 2 OS=Mus musculus OX=10090 GN=Dync1i2 PE=1 SV=1	Dync1i2	68.393	33.3	11	14	11	12	11	12	2048500	1639000	0.8
O88508	DNA (cytosine-5)-methyltransferase 3A OS=Mus musculus OX=10090 GN=Dnmt3a PE=1 SV=2	Dnmt3a	101.67	29.7	7	9	16	13	16	13	340660	352920	1.036
O88512	AP-1 complex subunit gamma-like 2 OS=Mus musculus OX=10090 GN=Ap1g2 PE=1 SV=2	Ap1g2	87.862	25.5	5	10	8	10	8	10	164770	195340	1.186
O88513	Geminin OS=Mus musculus OX=10090 GN=Gmnn PE=1 SV=1	Gmnn	23.299	15	0	0	1	1	1	1	0	0
O88520	Leucine-rich repeat protein SHOC-2 OS=Mus musculus OX=10090 GN=Shoc2 PE=1 SV=2	Shoc2	64.892	5.7	0	2	0	2	0	2	0	42255
O88522	NF-kappa-B essential modulator OS=Mus musculus OX=10090 GN=Ikbkg PE=1 SV=2	Ikbkg	47.972	33.7	5	8	7	9	7	9	1420700	1621200	1.141
O88531	Palmitoyl-protein thioesterase 1 OS=Mus musculus OX=10090 GN=Ppt1 PE=1 SV=2	Ppt1	34.49	26.5	7	7	6	6	6	6	1262000	1056500	0.837
O88532	Zinc finger RNA-binding protein OS=Mus musculus OX=10090 GN=Zfr PE=1 SV=2	Zfr	116.86	35.4	20	19	23	25	23	25	1375800	1326900	0.964
O88543	COP9 signalosome complex subunit 3 OS=Mus musculus OX=10090 GN=Cops3 PE=1 SV=3	Cops3	47.832	53.7	13	17	15	16	15	16	1078100	1190100	1.104
O88544	COP9 signalosome complex subunit 4 OS=Mus musculus OX=10090 GN=Cops4 PE=1 SV=1	Cops4	46.284	70	20	22	21	19	21	19	2550700	2741300	1.075
O88545	COP9 signalosome complex subunit 6 OS=Mus musculus OX=10090 GN=Cops6 PE=1 SV=1	Cops6	35.88	56.5	12	14	11	13	11	13	1625100	1614000	0.993
O88554	Poly [ADP-ribose] polymerase 2 OS=Mus musculus OX=10090 GN=Parp2 PE=1 SV=3	Parp2	63.396	15.7	6	6	6	6	6	6	125820	160690	1.277
O88559	Menin OS=Mus musculus OX=10090 GN=Men1 PE=1 SV=2	Men1	67.5	11.1	2	3	3	3	3	3	82357	68636	0.833
O88569	Heterogeneous nuclear ribonucleoproteins A2/B1 OS=Mus musculus OX=10090 GN=Hnrnpa2b1 PE=1 SV=2	Hnrnpa2b1	37.402	68.3	35	37	21	18	20	18	35081000	31655000	0.902
O88574	Histone deacetylase complex subunit SAP30 OS=Mus musculus OX=10090 GN=Sap30 PE=1 SV=1	Sap30	23.231	13.6	3	4	3	3	3	3	144640	101670	0.703
O88587	Catechol O-methyltransferase OS=Mus musculus OX=10090 GN=Comt PE=1 SV=2	Comt	29.486	51.7	10	14	10	11	10	11	1393400	1278400	0.917
O88597	Beclin-1 OS=Mus musculus OX=10090 GN=Becn1 PE=1 SV=3	Becn1	51.588	29	8	6	9	8	9	8	295190	342600	1.161
O88622	Poly(ADP-ribose) glycohydrolase OS=Mus musculus OX=10090 GN=Parg PE=1 SV=2	Parg	109.32	13.5	4	5	8	9	8	9	193300	221590	1.146
O88630	Golgi SNAP receptor complex member 1 OS=Mus musculus OX=10090 GN=Gosr1 PE=1 SV=2	Gosr1	28.489	23.6	2	2	4	3	4	3	252600	228260	0.904
O88643	Serine/threonine-protein kinase PAK 1 OS=Mus musculus OX=10090 GN=Pak1 PE=1 SV=1	Pak1	60.736	30.3	5	9	10	11	6	6	379080	377700	0.996
O88653	Ragulator complex protein LAMTOR3 OS=Mus musculus OX=10090 GN=Lamtor3 PE=1 SV=1	Lamtor3	13.553	56.5	7	5	6	6	6	6	749010	671670	0.897
O88665	Bromodomain-containing protein 7 OS=Mus musculus OX=10090 GN=Brd7 PE=1 SV=1	Brd7	73.999	29.3	8	7	12	11	12	11	215390	203660	0.946
O88668	Protein CREG1 OS=Mus musculus OX=10090 GN=Creg1 PE=1 SV=1	Creg1	24.452	23.2	3	5	3	3	3	3	1282500	993070	0.774
O88685	26S proteasome regulatory subunit 6A OS=Mus musculus OX=10090 GN=Psmc3 PE=1 SV=2	Psmc3	49.548	58.6	28	30	21	21	21	21	6189700	6963100	1.125
O88696	ATP-dependent Clp protease proteolytic subunit, mitochondrial OS=Mus musculus OX=10090 GN=Clpp PE=1 SV=1	Clpp	29.8	22.1	4	4	4	4	4	4	757550	692510	0.914
O88700	Bloom syndrome protein homolog OS=Mus musculus OX=10090 GN=Blm PE=1 SV=1	Blm	158.36	4.8	0	1	1	3	1	3	0	28392
O88708	Origin recognition complex subunit 4 OS=Mus musculus OX=10090 GN=Orc4 PE=1 SV=2	Orc4	49.981	36.5	6	6	8	9	8	9	185900	179750	0.967
O88712	C-terminal-binding protein 1 OS=Mus musculus OX=10090 GN=Ctbp1 PE=1 SV=2	Ctbp1	47.744	28.8	6	6	8	9	5	6	833870	819050	0.982
O88736	3-keto-steroid reductase OS=Mus musculus OX=10090 GN=Hsd17b7 PE=1 SV=1	Hsd17b7	37.316	42.2	4	7	7	8	7	8	386920	437240	1.13
O88738	Baculoviral IAP repeat-containing protein 6 OS=Mus musculus OX=10090 GN=Birc6 PE=1 SV=2	Birc6	532.16	22.4	38	55	60	60	60	60	2190200	2689800	1.228
O88746	Target of Myb protein 1 OS=Mus musculus OX=10090 GN=Tom1 PE=1 SV=1	Tom1	54.325	40.7	3	10	9	11	9	11	551620	721970	1.309
O88796	Ribonuclease P protein subunit p30 OS=Mus musculus OX=10090 GN=Rpp30 PE=1 SV=1	Rpp30	29.473	44	7	8	8	8	8	8	391230	397050	1.015
O88811	Signal transducing adapter molecule 2 OS=Mus musculus OX=10090 GN=Stam2 PE=1 SV=1	Stam2	57.454	30.6	11	7	11	8	10	8	419540	446960	1.065
O88829	Lactosylceramide alpha-2,3-sialyltransferase OS=Mus musculus OX=10090 GN=St3gal5 PE=2 SV=2	St3gal5	47.359	4.6	2	0	2	0	2	0	36171	0
O88838	SPRY domain-containing SOCS box protein 2 OS=Mus musculus OX=10090 GN=Spsb2 PE=1 SV=1	Spsb2	28.938	14	1	1	1	2	1	2	0	35540
O88839	Disintegrin and metalloproteinase domain-containing protein 15 OS=Mus musculus OX=10090 GN=Adam15 PE=1 SV=2	Adam15	92.663	12.2	2	2	5	4	5	4	128840	98177	0.762
O88842	FYVE, RhoGEF and PH domain-containing protein 3 OS=Mus musculus OX=10090 GN=Fgd3 PE=1 SV=1	Fgd3	80.623	38.7	12	23	16	20	16	20	958120	1323500	1.381
O88843	Death domain-containing protein CRADD OS=Mus musculus OX=10090 GN=Cradd PE=1 SV=2	Cradd	22.656	17.1	2	1	2	2	2	2	25502	34079	1.336
O88844	Isocitrate dehydrogenase [NADP] cytoplasmic OS=Mus musculus OX=10090 GN=Idh1 PE=1 SV=2	Idh1	46.674	68.6	25	33	22	25	21	24	8076500	9185700	1.137
O88845	A-kinase anchor protein 10, mitochondrial OS=Mus musculus OX=10090 GN=Akap10 PE=1 SV=3	Akap10	73.631	29.5	8	7	10	10	10	10	365780	345480	0.945
O88848	ADP-ribosylation factor-like protein 6 OS=Mus musculus OX=10090 GN=Arl6 PE=1 SV=1	Arl6	20.959	39.8	3	6	5	6	5	6	105650	134600	1.274
O88851	Putative hydrolase RBBP9 OS=Mus musculus OX=10090 GN=Rbbp9 PE=1 SV=2	Rbbp9	20.911	28.5	2	3	2	3	2	3	66341	87605	1.321
O88856	Protein-tyrosine sulfotransferase 2 OS=Mus musculus OX=10090 GN=Tpst2 PE=1 SV=1	Tpst2	42.067	12	0	2	3	3	3	3	36418	49502	1.359
O88874	Cyclin-K OS=Mus musculus OX=10090 GN=Ccnk PE=1 SV=3	Ccnk	61.363	15.5	5	5	5	4	5	4	232500	220620	0.949
O88876	Short-chain dehydrogenase/reductase 3 OS=Mus musculus OX=10090 GN=Dhrs3 PE=1 SV=2	Dhrs3	33.652	32.8	1	2	3	5	3	5	56420	61979	1.099
O88878	AN1-type zinc finger protein 5 OS=Mus musculus OX=10090 GN=Zfand5 PE=1 SV=1	Zfand5	23.058	8.5	1	0	1	0	1	0	3966.4	0
O88879	Apoptotic protease-activating factor 1 OS=Mus musculus OX=10090 GN=Apaf1 PE=1 SV=3	Apaf1	141	15.4	8	4	9	8	9	8	217660	235320	1.081
O88888	Amyloid-beta A4 precursor protein-binding family A member 3 OS=Mus musculus OX=10090 GN=Apba3 PE=1 SV=1	Apba3	60.717	5.4	2	2	2	2	2	2	33481	30643	0.915
O88895	Histone deacetylase 3 OS=Mus musculus OX=10090 GN=Hdac3 PE=1 SV=1	Hdac3	48.364	26.2	4	2	5	7	4	6	107870	122730	1.138
Q9QZR5	Homeodomain-interacting protein kinase 2 OS=Mus musculus OX=10090 GN=Hipk2 PE=1 SV=2	Hipk2	130.5	1.6	0	0	1	0	1	0	7947.5	0
O88939	Zinc finger and BTB domain-containing protein 7A OS=Mus musculus OX=10090 GN=Zbtb7a PE=1 SV=2	Zbtb7a	60.28	21.3	6	7	7	7	7	7	310640	280510	0.903
O88942	Nuclear factor of activated T-cells, cytoplasmic 1 OS=Mus musculus OX=10090 GN=Nfatc1 PE=1 SV=1	Nfatc1	77.832	23.3	5	8	7	9	7	9	278820	350360	1.257
O88952	Protein lin-7 homolog C OS=Mus musculus OX=10090 GN=Lin7c PE=1 SV=2	Lin7c	21.834	42.1	7	5	7	7	7	7	454910	436050	0.959
O88958	Glucosamine-6-phosphate isomerase 1 OS=Mus musculus OX=10090 GN=Gnpda1 PE=1 SV=3	Gnpda1	32.549	71.6	12	16	12	13	10	11	1895200	1771800	0.935
O88967	ATP-dependent zinc metalloprotease YME1L1 OS=Mus musculus OX=10090 GN=Yme1l1 PE=1 SV=1	Yme1l1	80.027	23.4	11	10	11	12	11	12	803070	820470	1.022
O88974	Histone-lysine N-methyltransferase SETDB1 OS=Mus musculus OX=10090 GN=Setdb1 PE=1 SV=1	Setdb1	144.55	11.8	6	6	8	8	8	8	1355000	1349900	0.996
O88983	Syntaxin-8 OS=Mus musculus OX=10090 GN=Stx8 PE=1 SV=1	Stx8	26.925	26.3	4	5	4	5	4	5	319130	321670	1.008
O88986	2-amino-3-ketobutyrate coenzyme A ligase, mitochondrial OS=Mus musculus OX=10090 GN=Gcat PE=1 SV=2	Gcat	44.93	50.5	9	10	11	11	11	11	789530	974350	1.234
O88995	NF-kappa-B inhibitor-like protein 1 OS=Mus musculus OX=10090 GN=Nfkbil1 PE=2 SV=1	Nfkbil1	43.202	2.9	0	1	1	1	1	1	0	379300
O88998	Noelin OS=Mus musculus OX=10090 GN=Olfm1 PE=1 SV=1	Olfm1	55.397	5.6	1	0	2	1	2	1	47868	0
O89001	Carboxypeptidase D OS=Mus musculus OX=10090 GN=Cpd PE=1 SV=2	Cpd	152.4	15.3	12	15	12	14	12	14	505210	502280	0.994
O89016	ATP-binding cassette sub-family D member 4 OS=Mus musculus OX=10090 GN=Abcd4 PE=1 SV=2	Abcd4	68.582	5.8	2	1	2	3	2	3	60053	30899	0.515
O89017	Legumain OS=Mus musculus OX=10090 GN=Lgmn PE=1 SV=1	Lgmn	49.372	25.5	6	6	7	6	7	6	1834500	2091400	1.14
O89023	Tripeptidyl-peptidase 1 OS=Mus musculus OX=10090 GN=Tpp1 PE=1 SV=2	Tpp1	61.341	22.6	7	7	7	6	7	6	1303800	1283200	0.984
O89050	Muskelin OS=Mus musculus OX=10090 GN=Mkln1 PE=1 SV=1	Mkln1	84.877	22.7	8	11	10	13	10	13	332430	345390	1.039
O89051	Integral membrane protein 2B OS=Mus musculus OX=10090 GN=Itm2b PE=1 SV=1	Itm2b	30.26	10.5	2	1	2	1	2	1	44823	0
O89053	Coronin-1A OS=Mus musculus OX=10090 GN=Coro1a PE=1 SV=5	Coro1a	50.989	49.2	33	29	23	21	23	21	24528000	23782000	0.97
O89079	Coatomer subunit epsilon OS=Mus musculus OX=10090 GN=Cope PE=1 SV=3	Cope	34.567	54.2	11	12	9	10	9	10	2546600	2307200	0.906
O89084	cAMP-specific 3',5'-cyclic phosphodiesterase 4A OS=Mus musculus OX=10090 GN=Pde4a PE=1 SV=2	Pde4a	93.557	13.5	3	1	6	6	4	4	108880	116750	1.072
O89086	RNA-binding protein 3 OS=Mus musculus OX=10090 GN=Rbm3 PE=1 SV=1	Rbm3	16.604	28.1	3	5	4	4	4	4	2363400	2136800	0.904
O89090	Transcription factor Sp1 OS=Mus musculus OX=10090 GN=Sp1 PE=1 SV=2	Sp1	80.731	9.3	3	3	4	5	4	5	274220	315600	1.151
O89110	Caspase-8 OS=Mus musculus OX=10090 GN=Casp8 PE=1 SV=1	Casp8	55.356	34.4	16	19	13	14	13	14	2234700	1753400	0.785
O89112	Glutathione S-transferase LANCL1 OS=Mus musculus OX=10090 GN=Lancl1 PE=1 SV=1	Lancl1	45.341	27.8	5	7	7	8	7	8	213620	236690	1.108
O89116	Vesicle transport through interaction with t-SNAREs homolog 1A OS=Mus musculus OX=10090 GN=Vti1a PE=1 SV=1	Vti1a	24.986	19.4	2	1	2	3	2	3	0	0
P00375	Dihydrofolate reductase OS=Mus musculus OX=10090 GN=Dhfr PE=1 SV=3	Dhfr	21.606	69	9	11	9	11	9	11	1058200	1306700	1.235
P00397	Cytochrome c oxidase subunit 1 OS=Mus musculus OX=10090 GN=Mtco1 PE=1 SV=2	Mtco1	56.909	10.5	5	6	3	3	3	3	1007000	937130	0.931
P00405	Cytochrome c oxidase subunit 2 OS=Mus musculus OX=10090 GN=Mtco2 PE=1 SV=1	Mtco2	25.976	44.9	10	11	6	6	6	6	7494200	6993200	0.933
P00416	Cytochrome c oxidase subunit 3 OS=Mus musculus OX=10090 GN=mt-Co3 PE=1 SV=2	mt-Co3	29.922	5.4	2	2	1	1	1	1	314800	560250	1.78
P00493	Hypoxanthine-guanine phosphoribosyltransferase OS=Mus musculus OX=10090 GN=Hprt1 PE=1 SV=3	Hprt1	24.57	76.1	15	16	12	13	12	13	5802000	7344900	1.266
P00520	Tyrosine-protein kinase ABL1 OS=Mus musculus OX=10090 GN=Abl1 PE=1 SV=3	Abl1	122.67	4.4	0	1	2	2	1	1	0	0
P00848	ATP synthase subunit a OS=Mus musculus OX=10090 GN=Mtatp6 PE=1 SV=1	Mtatp6	25.095	8.4	3	3	2	2	2	2	284270	217940	0.767
P00920	Carbonic anhydrase 2 OS=Mus musculus OX=10090 GN=Ca2 PE=1 SV=4	Ca2	29.032	58.1	19	20	13	13	13	13	9663200	9864200	1.021
P01101	Proto-oncogene c-Fos OS=Mus musculus OX=10090 GN=Fos PE=1 SV=1	Fos	40.838	10.5	3	3	3	3	3	3	43399	56318	1.298
P01582	Interleukin-1 alpha OS=Mus musculus OX=10090 GN=Il1a PE=1 SV=1	Il1a	31.022	64.1	16	9	12	11	12	11	3610100	276240	0.077
P01887	Beta-2-microglobulin OS=Mus musculus OX=10090 GN=B2m PE=1 SV=2	B2m	13.779	16	2	1	2	1	2	1	532780	0
P01897	H-2 class I histocompatibility antigen, L-D alpha chain OS=Mus musculus OX=10090 GN=H2-L PE=1 SV=2	H2-L	40.711	43.4	18	11	14	14	8	8	7609900	1870500	0.246
P01900	H-2 class I histocompatibility antigen, D-D alpha chain OS=Mus musculus OX=10090 GN=H2-D1 PE=1 SV=1	H2-D1	41.11	36.7	7	6	12	12	4	4	2855700	840650	0.294
P01902	H-2 class I histocompatibility antigen, K-D alpha chain OS=Mus musculus OX=10090 GN=H2-K1 PE=1 SV=1	H2-K1	41.489	49.2	13	11	16	16	11	12	3521200	1143800	0.325
P01921	H-2 class II histocompatibility antigen, A-D beta chain OS=Mus musculus OX=10090 GN=H2-Ab1 PE=1 SV=1	H2-Ab1	29.954	16.6	0	1	2	2	2	2	20962	17691	0.844
P02088	Hemoglobin subunit beta-1 OS=Mus musculus OX=10090 GN=Hbb-b1 PE=1 SV=2	Hbb-b1	15.84	36.7	2	0	3	3	2	1	46097	0
P02301	Histone H3.3C OS=Mus musculus OX=10090 GN=H3f3c PE=3 SV=3	H3f3c	15.315	59.6	0	1	9	9	0	1	0	7689.1
P02468	Laminin subunit gamma-1 OS=Mus musculus OX=10090 GN=Lamc1 PE=1 SV=2	Lamc1	177.3	13.1	11	3	13	9	13	9	482520	121590	0.252
P02802	Metallothionein-1 OS=Mus musculus OX=10090 GN=Mt1 PE=1 SV=1	Mt1	6.0181	55.7	1	1	1	1	1	1	0	0
P03888	NADH-ubiquinone oxidoreductase chain 1 OS=Mus musculus OX=10090 GN=Mtnd1 PE=1 SV=3	Mtnd1	36.059	11.9	1	4	2	3	2	3	153710	167650	1.091
P03893	NADH-ubiquinone oxidoreductase chain 2 OS=Mus musculus OX=10090 GN=Mtnd2 PE=1 SV=2	Mtnd2	38.752	7	1	1	2	1	2	1	63632	0
P03899	NADH-ubiquinone oxidoreductase chain 3 OS=Mus musculus OX=10090 GN=Mtnd3 PE=1 SV=3	Mtnd3	13.219	13	1	1	1	1	1	1	0	47944
P03911	NADH-ubiquinone oxidoreductase chain 4 OS=Mus musculus OX=10090 GN=Mtnd4 PE=1 SV=1	Mtnd4	51.881	12	2	2	4	4	4	4	149060	115670	0.776
P03921	NADH-ubiquinone oxidoreductase chain 5 OS=Mus musculus OX=10090 GN=Mtnd5 PE=1 SV=3	Mtnd5	68.474	15	2	6	2	4	2	4	119200	119650	1.004
P03930	ATP synthase protein 8 OS=Mus musculus OX=10090 GN=Mtatp8 PE=1 SV=1	Mtatp8	7.7662	34.3	2	2	2	2	2	2	707180	627210	0.887
P03958	Adenosine deaminase OS=Mus musculus OX=10090 GN=Ada PE=1 SV=3	Ada	39.991	29.3	8	8	7	7	7	7	369960	372480	1.007
P03966	N-myc proto-oncogene protein OS=Mus musculus OX=10090 GN=Mycn PE=2 SV=2	Mycn	49.572	30.7	0	1	3	3	3	3	28749	30697	1.068
P03975	IgE-binding protein OS=Mus musculus OX=10090 GN=Iap PE=2 SV=1	Iap	62.747	19	9	8	7	6	7	6	476760	873190	1.832
P04184	Thymidine kinase, cytosolic OS=Mus musculus OX=10090 GN=Tk1 PE=1 SV=3	Tk1	25.776	37.3	0	4	0	5	0	5	0	122680
P04202	Transforming growth factor beta-1 proprotein OS=Mus musculus OX=10090 GN=Tgfb1 PE=1 SV=1	Tgfb1	44.309	11.3	2	2	3	3	3	3	185210	222190	1.2
P04227	H-2 class II histocompatibility antigen, A-Q alpha chain (Fragment) OS=Mus musculus OX=10090 GN=H2-Aa PE=1 SV=1	H2-Aa	24.463	6.8	0	0	1	0	1	0	10641	0
P04370	Myelin basic protein OS=Mus musculus OX=10090 GN=Mbp PE=1 SV=2	Mbp	27.167	19.6	0	1	2	2	2	2	32583	47867	1.469
P04441	H-2 class II histocompatibility antigen gamma chain OS=Mus musculus OX=10090 GN=Cd74 PE=1 SV=3	Cd74	31.557	32.3	6	7	9	9	9	9	1003000	1315900	1.312
P04627	Serine/threonine-protein kinase A-Raf OS=Mus musculus OX=10090 GN=Araf PE=1 SV=2	Araf	67.581	20.4	5	6	10	9	7	6	417410	446130	1.069
P04925	Major prion protein OS=Mus musculus OX=10090 GN=Prnp PE=1 SV=2	Prnp	27.977	9.4	2	0	2	0	2	0	38242	0
P05063	Fructose-bisphosphate aldolase C OS=Mus musculus OX=10090 GN=Aldoc PE=1 SV=4	Aldoc	39.394	73.3	13	18	18	20	13	15	2780300	4307700	1.549
P05064	Fructose-bisphosphate aldolase A OS=Mus musculus OX=10090 GN=Aldoa PE=1 SV=2	Aldoa	39.355	83.8	50	64	27	27	22	22	62994000	68710000	1.091
P05132	cAMP-dependent protein kinase catalytic subunit alpha OS=Mus musculus OX=10090 GN=Prkaca PE=1 SV=3	Prkaca	40.57	29.1	5	11	7	9	4	5	938740	932330	0.993
P05201	Aspartate aminotransferase, cytoplasmic OS=Mus musculus OX=10090 GN=Got1 PE=1 SV=3	Got1	46.247	63.7	24	20	18	19	18	19	6269500	6163600	0.983
P05202	Aspartate aminotransferase, mitochondrial OS=Mus musculus OX=10090 GN=Got2 PE=1 SV=1	Got2	47.411	62.8	25	27	21	24	21	24	13739000	12995000	0.946
P05213	Tubulin alpha-1B chain OS=Mus musculus OX=10090 GN=Tuba1b PE=1 SV=2	Tuba1b	50.151	79.2	6	10	26	24	0	0	6870100	7474500	1.088
P05480	Neuronal proto-oncogene tyrosine-protein kinase Src OS=Mus musculus OX=10090 GN=Src PE=1 SV=4	Src	60.644	23.3	9	0	10	6	6	3	617170	63295	0.103
P05531	X-linked lymphocyte-regulated protein PM1 OS=Mus musculus OX=10090 GN=Xlr PE=2 SV=1	Xlr	24.612	7.2	0	0	0	0	0	0	0	0
P05555	Integrin alpha-M OS=Mus musculus OX=10090 GN=Itgam PE=1 SV=2	Itgam	127.48	34.2	35	35	32	31	32	31	6029200	7047800	1.169
P05627	Transcription factor AP-1 OS=Mus musculus OX=10090 GN=Jun PE=1 SV=3	Jun	35.943	8.7	0	1	0	2	0	2	0	23525
P06151	L-lactate dehydrogenase A chain OS=Mus musculus OX=10090 GN=Ldha PE=1 SV=3	Ldha	36.498	74.4	43	53	25	25	25	25	44328000	51500000	1.162
P06339	H-2 class I histocompatibility antigen, D-37 alpha chain OS=Mus musculus OX=10090 GN=H2-T23 PE=1 SV=1	H2-T23	40.875	20.4	2	0	6	4	2	0	61300	0
P06537	Glucocorticoid receptor OS=Mus musculus OX=10090 GN=Nr3c1 PE=1 SV=1	Nr3c1	86.052	17.8	4	6	5	8	5	8	192860	212280	1.101
P06745	Glucose-6-phosphate isomerase OS=Mus musculus OX=10090 GN=Gpi PE=1 SV=4	Gpi	62.766	45.9	23	32	17	20	10	13	17095000	21307000	1.246
P06795	ATP-dependent translocase ABCB1 OS=Mus musculus OX=10090 GN=Abcb1b PE=1 SV=1	Abcb1b	140.99	22.3	15	13	19	19	16	17	696100	719100	1.033
P06797	Cathepsin L1 OS=Mus musculus OX=10090 GN=Ctsl PE=1 SV=2	Ctsl	37.547	37.4	10	5	7	7	7	7	906930	328530	0.362
P06800	Receptor-type tyrosine-protein phosphatase C OS=Mus musculus OX=10090 GN=Ptprc PE=1 SV=4	Ptprc	144.84	31.5	37	34	33	33	33	33	6393500	6078600	0.951
P06801	NADP-dependent malic enzyme OS=Mus musculus OX=10090 GN=Me1 PE=1 SV=2	Me1	63.953	50.3	21	24	16	19	16	19	2065500	2471800	1.197
P07091	Protein S100-A4 OS=Mus musculus OX=10090 GN=S100a4 PE=1 SV=1	S100a4	11.721	42.6	9	14	6	6	6	6	15193000	15079000	0.992
P07356	Annexin A2 OS=Mus musculus OX=10090 GN=Anxa2 PE=1 SV=2	Anxa2	38.676	76.7	37	43	26	26	26	26	33796000	38543000	1.14
P07607	Thymidylate synthase OS=Mus musculus OX=10090 GN=Tyms PE=1 SV=1	Tyms	34.958	30.3	2	4	4	6	4	6	82979	135020	1.627
P07742	Ribonucleoside-diphosphate reductase large subunit OS=Mus musculus OX=10090 GN=Rrm1 PE=1 SV=2	Rrm1	90.209	52.3	20	23	23	25	23	25	1624100	2087700	1.285
P07901	Heat shock protein HSP 90-alpha OS=Mus musculus OX=10090 GN=Hsp90aa1 PE=1 SV=4	Hsp90aa1	84.787	55.4	42	42	36	40	24	27	33896000	30840000	0.91
P08003	Protein disulfide-isomerase A4 OS=Mus musculus OX=10090 GN=Pdia4 PE=1 SV=3	Pdia4	71.982	51.6	44	40	33	30	33	30	18470000	15630000	0.846
P08030	Adenine phosphoribosyltransferase OS=Mus musculus OX=10090 GN=Aprt PE=1 SV=2	Aprt	19.724	71.7	12	13	10	11	10	11	3868900	4741800	1.226
P08043	Zinc finger protein 2 OS=Mus musculus OX=10090 GN=Zfp2 PE=2 SV=2	Zfp2	52.534	3.3	1	0	1	1	1	1	0	26880
P08101	Low affinity immunoglobulin gamma Fc region receptor II OS=Mus musculus OX=10090 GN=Fcgr2 PE=1 SV=2	Fcgr2	36.695	40.9	9	7	8	9	8	9	1390000	1187400	0.854
P08103	Tyrosine-protein kinase HCK OS=Mus musculus OX=10090 GN=Hck PE=1 SV=4	Hck	59.129	41	16	15	16	17	14	15	1940500	1252200	0.645
P08113	Endoplasmin OS=Mus musculus OX=10090 GN=Hsp90b1 PE=1 SV=2	Hsp90b1	92.475	58.9	87	88	49	49	48	48	86943000	73903000	0.85
P08207	Protein S100-A10 OS=Mus musculus OX=10090 GN=S100a10 PE=1 SV=2	S100a10	11.186	45.4	7	6	4	4	4	4	3858900	3574900	0.926
P08228	Superoxide dismutase [Cu-Zn] OS=Mus musculus OX=10090 GN=Sod1 PE=1 SV=2	Sod1	15.942	50	14	8	8	7	8	7	10159000	10672000	1.05
P08249	Malate dehydrogenase, mitochondrial OS=Mus musculus OX=10090 GN=Mdh2 PE=1 SV=3	Mdh2	35.611	65.7	28	30	19	18	19	18	37110000	35499000	0.957
P08556	GTPase NRas OS=Mus musculus OX=10090 GN=Nras PE=1 SV=1	Nras	21.199	39.2	6	5	6	5	2	2	588270	425280	0.723
P08752	Guanine nucleotide-binding protein G(i) subunit alpha-2 OS=Mus musculus OX=10090 GN=Gnai2 PE=1 SV=5	Gnai2	40.489	68.2	27	25	20	20	13	14	12274000	10372000	0.845
P08775	DNA-directed RNA polymerase II subunit RPB1 OS=Mus musculus OX=10090 GN=Polr2a PE=1 SV=3	Polr2a	217.17	34.2	37	40	38	45	38	45	1895700	2204100	1.163
P08905	Lysozyme C-2 OS=Mus musculus OX=10090 GN=Lyz2 PE=1 SV=2	Lyz2	16.689	54.7	5	7	5	5	3	3	1475900	2132100	1.445
P09041	Phosphoglycerate kinase 2 OS=Mus musculus OX=10090 GN=Pgk2 PE=1 SV=4	Pgk2	44.852	19.4	1	1	7	8	1	1	0	12119
P09055	Integrin beta-1 OS=Mus musculus OX=10090 GN=Itgb1 PE=1 SV=1	Itgb1	88.231	34.1	23	18	19	20	19	20	1738600	1489800	0.857
P09103	Protein disulfide-isomerase OS=Mus musculus OX=10090 GN=P4hb PE=1 SV=2	P4hb	57.058	67.4	43	56	28	32	28	32	52332000	55450000	1.06
P09405	Nucleolin OS=Mus musculus OX=10090 GN=Ncl PE=1 SV=2	Ncl	76.722	35.2	55	53	27	27	27	27	53338000	49555000	0.929
P09411	Phosphoglycerate kinase 1 OS=Mus musculus OX=10090 GN=Pgk1 PE=1 SV=4	Pgk1	44.55	78.7	56	64	32	33	26	26	71909000	79423000	1.104
P09450	Transcription factor jun-B OS=Mus musculus OX=10090 GN=Junb PE=1 SV=1	Junb	35.765	24.7	6	4	5	5	5	5	424310	308070	0.726
P09528	Ferritin heavy chain OS=Mus musculus OX=10090 GN=Fth1 PE=1 SV=2	Fth1	21.066	65.9	18	18	11	12	11	12	6762600	7673400	1.135
P09581	Macrophage colony-stimulating factor 1 receptor OS=Mus musculus OX=10090 GN=Csf1r PE=1 SV=3	Csf1r	109.18	28.2	4	4	12	13	12	13	272580	329490	1.209
P09671	Superoxide dismutase [Mn], mitochondrial OS=Mus musculus OX=10090 GN=Sod2 PE=1 SV=3	Sod2	24.603	63.1	12	11	10	9	10	9	6898100	6185300	0.897
P09925	Surfeit locus protein 1 OS=Mus musculus OX=10090 GN=Surf1 PE=1 SV=3	Surf1	34.798	18.6	3	2	3	2	3	2	79504	119890	1.508
P09926	Surfeit locus protein 2 OS=Mus musculus OX=10090 GN=Surf2 PE=1 SV=1	Surf2	30.355	30.4	2	5	3	5	3	5	127280	155520	1.222
P0C0A3	Charged multivesicular body protein 6 OS=Mus musculus OX=10090 GN=Chmp6 PE=1 SV=2	Chmp6	23.415	12.5	3	1	2	1	2	1	144640	0
Q3THW5	Histone H2A.V OS=Mus musculus OX=10090 GN=H2afv PE=1 SV=3	H2afv	13.509	31.2	6	4	4	4	2	2	4651100	4606400	0.99
P0C6B7	Immunoglobulin superfamily member 6 OS=Mus musculus OX=10090 GN=Igsf6 PE=2 SV=1	Igsf6	26.354	24.9	5	6	4	5	4	5	132100	193950	1.468
P0C7N9	Proteasome assembly chaperone 4 OS=Mus musculus OX=10090 GN=Psmg4 PE=1 SV=1	Psmg4	13.974	72.4	3	6	6	5	6	5	359210	357950	0.996
P0CG14	Decreased expression in renal and prostate cancer protein OS=Mus musculus OX=10090 GN=Derpc PE=1 SV=1	Derpc	52.244	13.9	4	2	5	4	5	4	70545	76806	1.089
P0DJF2	Protein PET117 homolog, mitochondrial OS=Mus musculus OX=10090 GN=Pet117 PE=3 SV=1	Pet117	9.1235	12.5	1	0	1	1	1	1	0	13819
P0DN34	NADH dehydrogenase [ubiquinone] 1 beta subcomplex subunit 1 OS=Mus musculus OX=10090 GN=Ndufb1 PE=1 SV=1	Ndufb1	6.954	33.3	2	3	2	3	2	3	323490	293800	0.908
P0DOV1	Interferon-activable protein 205-B OS=Mus musculus OX=10090 GN=Mnda PE=1 SV=1	Mnda	46.977	43.1	5	0	13	3	1	0	495890	0
P0DOV2	Interferon-activable protein 204 OS=Mus musculus OX=10090 GN=Ifi204 PE=1 SV=1	Ifi204	69.437	47	40	15	25	16	12	7	10756000	1645400	0.153
P0DP28	Calmodulin-3 OS=Mus musculus OX=10090 GN=Calm3 PE=1 SV=1	Calm3	16.837	67.1	17	18	10	11	10	11	11205000	12249000	1.093
P0DPE0	EEF1A lysine methyltransferase 4 OS=Mus musculus OX=10090 GN=Eef1akmt4 PE=2 SV=1	Eef1akmt4	28.531	19.6	5	2	5	4	5	4	130350	175300	1.345
P10107	Annexin A1 OS=Mus musculus OX=10090 GN=Anxa1 PE=1 SV=2	Anxa1	38.734	73.4	25	26	25	25	25	25	12315000	13003000	1.056
P10126	Elongation factor 1-alpha 1 OS=Mus musculus OX=10090 GN=Eef1a1 PE=1 SV=3	Eef1a1	50.113	77.5	76	87	32	33	32	33	135010000	140660000	1.042
P10400	Retrovirus-related Pol polyprotein (Fragment) OS=Mus musculus OX=10090 GN=Pol PE=2 SV=1	Pol	13.302	23.3	2	3	2	2	2	2	162060	270690	1.67
P10404	MLV-related proviral Env polyprotein OS=Mus musculus OX=10090 PE=1 SV=3	--	69.612	28.4	8	12	10	11	7	7	3183100	4709000	1.479
P10518	Delta-aminolevulinic acid dehydratase OS=Mus musculus OX=10090 GN=Alad PE=1 SV=1	Alad	36.023	40	9	7	10	12	10	12	838160	950670	1.134
P10605	Cathepsin B OS=Mus musculus OX=10090 GN=Ctsb PE=1 SV=2	Ctsb	37.279	46.6	23	21	14	15	14	15	13582000	8755100	0.645
P10630	Eukaryotic initiation factor 4A-II OS=Mus musculus OX=10090 GN=Eif4a2 PE=1 SV=2	Eif4a2	46.402	34.2	3	1	14	14	3	2	59267	41554	0.701
P10639	Thioredoxin OS=Mus musculus OX=10090 GN=Txn PE=1 SV=3	Txn	11.675	65.7	11	11	8	7	8	7	10500000	10725000	1.021
P10649	Glutathione S-transferase Mu 1 OS=Mus musculus OX=10090 GN=Gstm1 PE=1 SV=2	Gstm1	25.97	48.2	8	6	9	7	7	5	448130	412790	0.921
P10711	Transcription elongation factor A protein 1 OS=Mus musculus OX=10090 GN=Tcea1 PE=1 SV=2	Tcea1	33.88	51.2	22	18	18	18	18	18	3648800	3409500	0.934
P10749	Interleukin-1 beta OS=Mus musculus OX=10090 GN=Il1b PE=1 SV=1	Il1b	30.931	21.9	3	5	3	4	3	4	243380	224940	0.924
P10810	Monocyte differentiation antigen CD14 OS=Mus musculus OX=10090 GN=Cd14 PE=1 SV=1	Cd14	39.203	40.7	19	20	14	14	14	14	7477500	8798100	1.177
P10833	Ras-related protein R-Ras OS=Mus musculus OX=10090 GN=Rras PE=1 SV=1	Rras	23.764	41.7	6	6	7	7	5	5	541750	512820	0.947
P10852	4F2 cell-surface antigen heavy chain OS=Mus musculus OX=10090 GN=Slc3a2 PE=1 SV=1	Slc3a2	58.336	35.9	16	16	15	12	15	12	3817800	3141800	0.823
P10922	Histone H1.0 OS=Mus musculus OX=10090 GN=H1-0 PE=2 SV=4	H1-0	20.861	27.8	7	6	6	6	6	6	1095400	1224600	1.118
P10923	Osteopontin OS=Mus musculus OX=10090 GN=Spp1 PE=1 SV=1	Spp1	32.459	43.5	8	7	7	8	7	8	1389200	593500	0.427
P11031	Activated RNA polymerase II transcriptional coactivator p15 OS=Mus musculus OX=10090 GN=Sub1 PE=1 SV=3	Sub1	14.427	44.9	6	7	6	6	6	6	2176400	2047300	0.941
P11103	Poly [ADP-ribose] polymerase 1 OS=Mus musculus OX=10090 GN=Parp1 PE=1 SV=3	Parp1	113.1	39.5	52	47	38	36	38	36	9199400	9215700	1.002
P11152	Lipoprotein lipase OS=Mus musculus OX=10090 GN=Lpl PE=1 SV=3	Lpl	53.109	21.9	8	6	8	7	8	7	892390	238000	0.267
P11157	Ribonucleoside-diphosphate reductase subunit M2 OS=Mus musculus OX=10090 GN=Rrm2 PE=1 SV=1	Rrm2	45.095	33.6	4	6	6	8	6	7	137820	472090	3.425
P11276	Fibronectin OS=Mus musculus OX=10090 GN=Fn1 PE=1 SV=4	Fn1	272.53	1.7	3	2	4	3	4	3	53731	37671	0.701
P11352	Glutathione peroxidase 1 OS=Mus musculus OX=10090 GN=Gpx1 PE=1 SV=2	Gpx1	22.329	57.7	7	6	10	9	10	9	767620	796940	1.038
P11370	Retrovirus-related Env polyprotein from Fv-4 locus OS=Mus musculus OX=10090 GN=Fv4 PE=1 SV=2	Fv4	74.452	7.7	4	4	5	6	2	2	1085800	1802800	1.66
P11404	Fatty acid-binding protein, heart OS=Mus musculus OX=10090 GN=Fabp3 PE=1 SV=5	Fabp3	14.819	24.1	1	1	2	2	2	2	62080	34960	0.563
P11438	Lysosome-associated membrane glycoprotein 1 OS=Mus musculus OX=10090 GN=Lamp1 PE=1 SV=2	Lamp1	43.865	17.5	5	6	5	6	5	6	1733000	1479700	0.854
P11440	Cyclin-dependent kinase 1 OS=Mus musculus OX=10090 GN=Cdk1 PE=1 SV=3	Cdk1	34.106	68.4	11	15	15	15	14	14	1116600	2372300	2.125
P11499	Heat shock protein HSP 90-beta OS=Mus musculus OX=10090 GN=Hsp90ab1 PE=1 SV=3	Hsp90ab1	83.28	62	90	98	46	46	33	32	129160000	110880000	0.858
P11672	Neutrophil gelatinase-associated lipocalin OS=Mus musculus OX=10090 GN=Lcn2 PE=1 SV=1	Lcn2	22.875	6.5	1	1	1	1	1	1	0	31843
P11680	Properdin OS=Mus musculus OX=10090 GN=Cfp PE=2 SV=2	Cfp	50.327	23.1	8	7	7	7	7	7	1009500	676410	0.67
P11688	Integrin alpha-5 OS=Mus musculus OX=10090 GN=Itga5 PE=1 SV=3	Itga5	115.04	19.1	12	12	16	16	16	16	911550	807590	0.886
P11835	Integrin beta-2 OS=Mus musculus OX=10090 GN=Itgb2 PE=1 SV=2	Itgb2	85.025	52	35	35	32	33	32	33	9013100	9810900	1.089
P11881	Inositol 1,4,5-trisphosphate receptor type 1 OS=Mus musculus OX=10090 GN=Itpr1 PE=1 SV=2	Itpr1	313.16	6	3	5	9	9	6	6	84935	53286	0.627
P11928	2'-5'-oligoadenylate synthase 1A OS=Mus musculus OX=10090 GN=Oas1a PE=1 SV=2	Oas1a	42.428	48.8	17	6	16	11	16	11	5972600	701630	0.117
P11930	Nucleoside diphosphate-linked moiety X motif 19 OS=Mus musculus OX=10090 GN=Nudt19 PE=1 SV=2	Nudt19	40.32	18.5	0	1	2	3	2	3	22930	24472	1.067
P11983	T-complex protein 1 subunit alpha OS=Mus musculus OX=10090 GN=Tcp1 PE=1 SV=3	Tcp1	60.448	59.9	28	33	27	27	27	27	15363000	16569000	1.078
P12023	Amyloid-beta A4 protein OS=Mus musculus OX=10090 GN=App PE=1 SV=3	App	86.721	14.7	6	5	7	7	7	7	184760	107970	0.584
P12265	Beta-glucuronidase OS=Mus musculus OX=10090 GN=Gusb PE=1 SV=2	Gusb	74.194	46.3	37	31	26	26	26	26	10659000	9827200	0.922
P12367	cAMP-dependent protein kinase type II-alpha regulatory subunit OS=Mus musculus OX=10090 GN=Prkar2a PE=1 SV=2	Prkar2a	45.389	40.4	13	11	10	10	8	8	1125900	1265200	1.124
P12382	ATP-dependent 6-phosphofructokinase, liver type OS=Mus musculus OX=10090 GN=Pfkl PE=1 SV=4	Pfkl	85.359	46.4	26	28	24	28	20	24	6803200	8057700	1.184
P12787	Cytochrome c oxidase subunit 5A, mitochondrial OS=Mus musculus OX=10090 GN=Cox5a PE=1 SV=2	Cox5a	16.101	49.3	9	7	7	7	7	7	3620300	2972400	0.821
P12815	Programmed cell death protein 6 OS=Mus musculus OX=10090 GN=Pdcd6 PE=1 SV=2	Pdcd6	21.867	56	7	6	7	7	7	7	1023700	1022100	0.998
P12970	60S ribosomal protein L7a OS=Mus musculus OX=10090 GN=Rpl7a PE=1 SV=2	Rpl7a	29.976	57.1	23	25	19	20	19	20	17816000	15800000	0.887
P13020	Gelsolin OS=Mus musculus OX=10090 GN=Gsn PE=1 SV=3	Gsn	85.941	39.1	23	29	24	25	15	15	7874800	9177300	1.165
P13405	Retinoblastoma-associated protein OS=Mus musculus OX=10090 GN=Rb1 PE=1 SV=2	Rb1	105.37	8.3	3	2	5	4	5	4	56844	95493	1.68
P13439	Uridine 5'-monophosphate synthase OS=Mus musculus OX=10090 GN=Umps PE=1 SV=3	Umps	52.292	51.4	14	19	15	16	15	16	2031400	2268700	1.117
P13516	Acyl-CoA desaturase 1 OS=Mus musculus OX=10090 GN=Scd1 PE=1 SV=2	Scd1	41.046	7.6	1	3	1	2	1	1	0	82342
P13597	Intercellular adhesion molecule 1 OS=Mus musculus OX=10090 GN=Icam1 PE=1 SV=1	Icam1	58.844	22.5	10	12	10	10	10	10	941160	968830	1.029
P13705	DNA mismatch repair protein Msh3 OS=Mus musculus OX=10090 GN=Msh3 PE=2 SV=3	Msh3	123.07	1.3	0	0	0	0	0	0	0	0
P13808	Anion exchange protein 2 OS=Mus musculus OX=10090 GN=Slc4a2 PE=1 SV=1	Slc4a2	136.81	3.3	1	0	1	1	1	1	0	0
P13864	DNA (cytosine-5)-methyltransferase 1 OS=Mus musculus OX=10090 GN=Dnmt1 PE=1 SV=5	Dnmt1	183.19	50.7	45	58	52	56	52	56	3463900	4803300	1.387
P14069	Protein S100-A6 OS=Mus musculus OX=10090 GN=S100a6 PE=1 SV=3	S100a6	10.051	27	3	2	3	3	3	3	2088200	2502900	1.199
P14097	C-C motif chemokine 4 OS=Mus musculus OX=10090 GN=Ccl4 PE=3 SV=3	Ccl4	10.168	25	2	2	3	2	3	2	216120	55597	0.257
P14115	60S ribosomal protein L27a OS=Mus musculus OX=10090 GN=Rpl27a PE=1 SV=5	Rpl27a	16.605	37.8	5	9	6	8	6	8	10706000	10456000	0.977
P14131	40S ribosomal protein S16 OS=Mus musculus OX=10090 GN=Rps16 PE=1 SV=4	Rps16	16.445	50	11	13	10	10	10	10	10046000	9101800	0.906
P14148	60S ribosomal protein L7 OS=Mus musculus OX=10090 GN=Rpl7 PE=1 SV=2	Rpl7	31.419	56.3	22	24	21	21	21	21	14155000	12594000	0.89
P14152	Malate dehydrogenase, cytoplasmic OS=Mus musculus OX=10090 GN=Mdh1 PE=1 SV=3	Mdh1	36.511	39.2	15	15	12	13	12	13	8193300	8856500	1.081
P14206	40S ribosomal protein SA OS=Mus musculus OX=10090 GN=Rpsa PE=1 SV=4	Rpsa	32.838	62.4	23	25	15	15	15	15	23608000	22936000	0.972
P14211	Calreticulin OS=Mus musculus OX=10090 GN=Calr PE=1 SV=1	Calr	47.994	57.9	42	48	26	25	26	25	51740000	45555000	0.88
P14234	Tyrosine-protein kinase Fgr OS=Mus musculus OX=10090 GN=Fgr PE=1 SV=2	Fgr	58.866	40.4	10	14	14	14	13	13	893370	909620	1.018
P14246	Solute carrier family 2, facilitated glucose transporter member 2 OS=Mus musculus OX=10090 GN=Slc2a2 PE=1 SV=3	Slc2a2	57.106	1.9	0	0	1	1	1	1	0	82074
P14430	H-2 class I histocompatibility antigen, Q8 alpha chain OS=Mus musculus OX=10090 GN=H2-Q8 PE=3 SV=1	H2-Q8	37.41	27.3	3	0	6	6	3	3	186860	35951	0.192
P14576	Signal recognition particle 54 kDa protein OS=Mus musculus OX=10090 GN=Srp54 PE=1 SV=2	Srp54	55.72	37.3	13	14	13	14	13	14	2053800	2174900	1.059
P14685	26S proteasome non-ATPase regulatory subunit 3 OS=Mus musculus OX=10090 GN=Psmd3 PE=1 SV=3	Psmd3	60.718	54.7	27	30	26	26	26	26	5879400	5357100	0.911
P14733	Lamin-B1 OS=Mus musculus OX=10090 GN=Lmnb1 PE=1 SV=3	Lmnb1	66.785	60.7	39	39	35	37	31	33	11832000	11168000	0.944
P14824	Annexin A6 OS=Mus musculus OX=10090 GN=Anxa6 PE=1 SV=3	Anxa6	75.884	53	37	34	30	30	29	29	6753700	5239400	0.776
P14869	60S acidic ribosomal protein P0 OS=Mus musculus OX=10090 GN=Rplp0 PE=1 SV=3	Rplp0	34.216	42.3	12	12	10	10	10	10	16885000	16283000	0.964
P14901	Heme oxygenase 1 OS=Mus musculus OX=10090 GN=Hmox1 PE=1 SV=1	Hmox1	32.928	49.1	12	7	9	8	9	8	1325400	498640	0.376
P15066	Transcription factor jun-D OS=Mus musculus OX=10090 GN=Jund PE=1 SV=1	Jund	34.904	14.4	4	1	3	3	3	3	119860	89944	0.75
P15105	Glutamine synthetase OS=Mus musculus OX=10090 GN=Glul PE=1 SV=6	Glul	42.119	19	3	4	4	4	4	4	97047	140600	1.449
P15208	Insulin receptor OS=Mus musculus OX=10090 GN=Insr PE=1 SV=2	Insr	155.61	3.8	1	1	2	4	2	4	25585	32164	1.257
P15307	Proto-oncogene c-Rel OS=Mus musculus OX=10090 GN=Rel PE=1 SV=2	Rel	64.959	35.6	13	12	14	16	12	14	1522900	1104300	0.725
P15379	CD44 antigen OS=Mus musculus OX=10090 GN=Cd44 PE=1 SV=3	Cd44	85.616	10.7	7	9	6	6	6	6	2779400	2594900	0.934
P15532	Nucleoside diphosphate kinase A OS=Mus musculus OX=10090 GN=Nme1 PE=1 SV=1	Nme1	17.208	77	17	24	13	12	9	8	22423000	23105000	1.03
P15533	Tripartite motif-containing protein 30A OS=Mus musculus OX=10090 GN=Trim30a PE=1 SV=2	Trim30a	57.329	10.7	4	0	4	0	4	0	77264	0
P15535	Beta-1,4-galactosyltransferase 1 OS=Mus musculus OX=10090 GN=B4galt1 PE=1 SV=1	B4galt1	44.411	12	3	1	3	2	3	2	124490	52999	0.426
P15702	Leukosialin OS=Mus musculus OX=10090 GN=Spn PE=1 SV=1	Spn	40.038	17	3	4	4	4	4	4	269200	245430	0.912
P15864	Histone H1.2 OS=Mus musculus OX=10090 GN=H1-2 PE=1 SV=2	H1-2	21.266	33.5	7	8	8	8	2	2	5927700	6727600	1.135
P15920	V-type proton ATPase 116 kDa subunit a isoform 2 OS=Mus musculus OX=10090 GN=Atp6v0a2 PE=1 SV=2	Atp6v0a2	98.144	15.3	6	8	8	9	8	9	201650	185610	0.92
P16015	Carbonic anhydrase 3 OS=Mus musculus OX=10090 GN=Ca3 PE=1 SV=3	Ca3	29.366	5	1	0	1	1	1	1	0	30150
P16045	Galectin-1 OS=Mus musculus OX=10090 GN=Lgals1 PE=1 SV=3	Lgals1	14.866	64.4	14	15	9	9	9	9	15151000	16233000	1.071
P16110	Galectin-3 OS=Mus musculus OX=10090 GN=Lgals3 PE=1 SV=3	Lgals3	27.515	39	19	22	11	12	11	12	14845000	16160000	1.089
P16254	Signal recognition particle 14 kDa protein OS=Mus musculus OX=10090 GN=Srp14 PE=1 SV=1	Srp14	12.51	33.6	3	3	4	4	4	4	489900	507420	1.036
P16330	2',3'-cyclic-nucleotide 3'-phosphodiesterase OS=Mus musculus OX=10090 GN=Cnp PE=1 SV=3	Cnp	47.123	13.3	2	5	3	4	3	4	47808	75366	1.576
P16332	Methylmalonyl-CoA mutase, mitochondrial OS=Mus musculus OX=10090 GN=Mmut PE=1 SV=2	Mmut	82.843	34	15	12	16	15	16	15	1272400	1231500	0.968
P16460	Argininosuccinate synthase OS=Mus musculus OX=10090 GN=Ass1 PE=1 SV=1	Ass1	46.584	37.4	13	4	12	9	12	9	1567600	475680	0.303
P16546	Spectrin alpha chain, non-erythrocytic 1 OS=Mus musculus OX=10090 GN=Sptan1 PE=1 SV=4	Sptan1	284.59	48.5	84	67	90	88	90	88	4482500	4410000	0.984
P16675	Lysosomal protective protein OS=Mus musculus OX=10090 GN=Ctsa PE=1 SV=1	Ctsa	53.844	32.3	15	18	11	11	11	11	5057000	5221100	1.032
P16858	Glyceraldehyde-3-phosphate dehydrogenase OS=Mus musculus OX=10090 GN=Gapdh PE=1 SV=2	Gapdh	35.81	67.3	48	63	17	17	15	15	90301000	100580000	1.114
P16879	Tyrosine-protein kinase Fes/Fps OS=Mus musculus OX=10090 GN=Fes PE=1 SV=2	Fes	93.778	20.8	9	10	9	11	9	11	526810	536530	1.018
P16951	Cyclic AMP-dependent transcription factor ATF-2 OS=Mus musculus OX=10090 GN=Atf2 PE=1 SV=2	Atf2	52.297	21.1	2	4	4	5	3	4	79756	91825	1.151
P17012	Zinc finger X-chromosomal protein OS=Mus musculus OX=10090 GN=Zfx PE=1 SV=2	Zfx	90.025	6.6	1	3	1	3	1	3	0	35792
P17047	Lysosome-associated membrane glycoprotein 2 OS=Mus musculus OX=10090 GN=Lamp2 PE=1 SV=2	Lamp2	45.681	16.6	6	5	6	6	6	6	801590	576550	0.719
P17182	Alpha-enolase OS=Mus musculus OX=10090 GN=Eno1 PE=1 SV=3	Eno1	47.14	76.3	62	67	23	25	18	20	81564000	90415000	1.109
P17183	Gamma-enolase OS=Mus musculus OX=10090 GN=Eno2 PE=1 SV=2	Eno2	47.296	26.7	2	3	8	8	3	3	37790	56600	1.498
P17225	Polypyrimidine tract-binding protein 1 OS=Mus musculus OX=10090 GN=Ptbp1 PE=1 SV=2	Ptbp1	56.477	50.3	23	29	14	14	12	12	8086100	9282600	1.148
P17426	AP-2 complex subunit alpha-1 OS=Mus musculus OX=10090 GN=Ap2a1 PE=1 SV=1	Ap2a1	107.66	45.4	18	25	34	34	26	26	2448100	2276800	0.93
P17427	AP-2 complex subunit alpha-2 OS=Mus musculus OX=10090 GN=Ap2a2 PE=1 SV=2	Ap2a2	104.02	45.9	31	32	33	35	25	27	3315800	3234100	0.975
P17433	Transcription factor PU.1 OS=Mus musculus OX=10090 GN=Spi1 PE=1 SV=2	Spi1	31.349	25.7	2	2	2	5	2	5	162900	152500	0.936
P17439	Lysosomal acid glucosylceramidase OS=Mus musculus OX=10090 GN=Gba PE=1 SV=1	Gba	57.621	31.8	9	3	11	9	11	9	1525300	1125300	0.738
P17563	Methanethiol oxidase OS=Mus musculus OX=10090 GN=Selenbp1 PE=1 SV=2	Selenbp1	52.513	65.5	12	24	16	22	16	22	593120	2597400	4.379
P17665	Cytochrome c oxidase subunit 7C, mitochondrial OS=Mus musculus OX=10090 GN=Cox7c PE=1 SV=1	Cox7c	7.3325	28.6	2	1	2	1	2	1	644690	0
P17710	Hexokinase-1 OS=Mus musculus OX=10090 GN=Hk1 PE=1 SV=3	Hk1	108.3	44.1	48	42	38	35	34	31	9597300	9840700	1.025
P17742	Peptidyl-prolyl cis-trans isomerase A OS=Mus musculus OX=10090 GN=Ppia PE=1 SV=2	Ppia	17.971	74.4	25	29	13	13	13	13	45015000	45076000	1.001
P17751	Triosephosphate isomerase OS=Mus musculus OX=10090 GN=Tpi1 PE=1 SV=4	Tpi1	32.191	67.9	28	32	14	15	14	15	28895000	33676000	1.165
P17809	Solute carrier family 2, facilitated glucose transporter member 1 OS=Mus musculus OX=10090 GN=Slc2a1 PE=1 SV=4	Slc2a1	53.984	12.6	6	7	7	7	7	7	2066300	1546900	0.749
P17879	Heat shock 70 kDa protein 1B OS=Mus musculus OX=10090 GN=Hspa1b PE=1 SV=3	Hspa1b	70.175	32.4	11	9	14	13	8	7	449870	330170	0.734
P17897	Lysozyme C-1 OS=Mus musculus OX=10090 GN=Lyz1 PE=1 SV=1	Lyz1	16.794	20.9	0	1	3	3	1	1	0	3079.6
P17918	Proliferating cell nuclear antigen OS=Mus musculus OX=10090 GN=Pcna PE=1 SV=2	Pcna	28.785	75.5	18	21	14	14	14	14	7676300	8177800	1.065
P17919	Homeobox protein Hox-B1 OS=Mus musculus OX=10090 GN=Hoxb1 PE=2 SV=1	Hoxb1	31.672	4.4	0	1	1	1	1	1	0	14258
P18052	Receptor-type tyrosine-protein phosphatase alpha OS=Mus musculus OX=10090 GN=Ptpra PE=1 SV=3	Ptpra	93.696	25.3	8	5	10	9	10	9	308820	240330	0.778
P18155	Bifunctional methylenetetrahydrofolate dehydrogenase/cyclohydrolase, mitochondrial OS=Mus musculus OX=10090 GN=Mthfd2 PE=1 SV=1	Mthfd2	37.863	47.7	13	14	12	12	12	12	1479100	1186400	0.802
P18181	CD48 antigen OS=Mus musculus OX=10090 GN=Cd48 PE=1 SV=1	Cd48	27.383	13.3	1	1	2	2	2	2	24300	23630	0.972
P18242	Cathepsin D OS=Mus musculus OX=10090 GN=Ctsd PE=1 SV=1	Ctsd	44.953	46.6	18	17	13	14	13	14	15785000	12366000	0.783
P18572	Basigin OS=Mus musculus OX=10090 GN=Bsg PE=1 SV=2	Bsg	42.444	30.1	7	10	9	9	9	9	4143400	3706200	0.894
P18653	Ribosomal protein S6 kinase alpha-1 OS=Mus musculus OX=10090 GN=Rps6ka1 PE=1 SV=1	Rps6ka1	81.594	42.5	6	13	19	22	13	16	463340	525880	1.135
P18654	Ribosomal protein S6 kinase alpha-3 OS=Mus musculus OX=10090 GN=Rps6ka3 PE=1 SV=2	Rps6ka3	83.693	47.2	19	22	21	22	15	16	1309400	1257400	0.96
P18760	Cofilin-1 OS=Mus musculus OX=10090 GN=Cfl1 PE=1 SV=3	Cfl1	18.559	84.9	36	29	18	17	16	15	41477000	38846000	0.937
P19096	Fatty acid synthase OS=Mus musculus OX=10090 GN=Fasn PE=1 SV=2	Fasn	272.43	61.6	112	123	103	102	103	102	20500000	24708000	1.205
P19157	Glutathione S-transferase P 1 OS=Mus musculus OX=10090 GN=Gstp1 PE=1 SV=2	Gstp1	23.609	25.7	3	4	4	4	4	4	414200	393810	0.951
P19182	Interferon-related developmental regulator 1 OS=Mus musculus OX=10090 GN=Ifrd1 PE=1 SV=2	Ifrd1	49.935	24.9	7	6	6	8	6	8	228140	253400	1.111
P19253	60S ribosomal protein L13a OS=Mus musculus OX=10090 GN=Rpl13a PE=1 SV=4	Rpl13a	23.464	37.4	9	11	7	8	7	8	8655500	8120200	0.938
P19258	Protein Mpv17 OS=Mus musculus OX=10090 GN=Mpv17 PE=1 SV=1	Mpv17	19.686	13.1	1	1	1	1	1	1	0	18872
P19426	Negative elongation factor E OS=Mus musculus OX=10090 GN=Nelfe PE=1 SV=2	Nelfe	42.554	22.9	5	4	6	6	6	6	163640	182820	1.117
P19536	Cytochrome c oxidase subunit 5B, mitochondrial OS=Mus musculus OX=10090 GN=Cox5b PE=1 SV=1	Cox5b	13.813	24.2	3	4	3	3	3	3	1126800	1064000	0.944
P19783	Cytochrome c oxidase subunit 4 isoform 1, mitochondrial OS=Mus musculus OX=10090 GN=Cox4i1 PE=1 SV=2	Cox4i1	19.53	53.8	14	11	10	9	10	9	7955800	6583800	0.828
P19973	Lymphocyte-specific protein 1 OS=Mus musculus OX=10090 GN=Lsp1 PE=1 SV=2	Lsp1	36.713	64.2	11	11	10	12	10	12	2977600	2788400	0.936
P20029	Endoplasmic reticulum chaperone BiP OS=Mus musculus OX=10090 GN=Hspa5 PE=1 SV=3	Hspa5	72.421	58.6	88	78	40	39	38	37	153980000	122030000	0.793
P20060	Beta-hexosaminidase subunit beta OS=Mus musculus OX=10090 GN=Hexb PE=1 SV=2	Hexb	61.115	40.5	12	14	16	16	16	16	3564200	2645000	0.742
P20108	Thioredoxin-dependent peroxide reductase, mitochondrial OS=Mus musculus OX=10090 GN=Prdx3 PE=1 SV=1	Prdx3	28.127	47.9	8	10	8	8	8	8	2514600	2521000	1.003
P20152	Vimentin OS=Mus musculus OX=10090 GN=Vim PE=1 SV=3	Vim	53.687	79.6	63	63	37	38	33	34	73774000	65229000	0.884
P20444	Protein kinase C alpha type OS=Mus musculus OX=10090 GN=Prkca PE=1 SV=3	Prkca	76.851	17.6	7	3	10	8	5	3	230380	251430	1.091
P20491	High affinity immunoglobulin epsilon receptor subunit gamma OS=Mus musculus OX=10090 GN=Fcer1g PE=1 SV=1	Fcer1g	9.6523	25.6	3	2	3	3	3	3	3215200	1536500	0.478
P20664	DNA primase small subunit OS=Mus musculus OX=10090 GN=Prim1 PE=1 SV=1	Prim1	49.295	30	4	8	6	8	6	7	176760	249400	1.411
P20934	Protein EVI2A OS=Mus musculus OX=10090 GN=Evi2a PE=1 SV=2	Evi2a	24.087	8.5	1	1	1	1	1	1	0	49931
P21107	Tropomyosin alpha-3 chain OS=Mus musculus OX=10090 GN=Tpm3 PE=1 SV=3	Tpm3	32.994	32.3	14	15	12	13	8	8	15292000	13733000	0.898
P21126	Ubiquitin-like protein 4A OS=Mus musculus OX=10090 GN=Ubl4a PE=1 SV=1	Ubl4a	17.8	51.6	6	7	7	7	7	7	524350	551290	1.051
P21278	Guanine nucleotide-binding protein subunit alpha-11 OS=Mus musculus OX=10090 GN=Gna11 PE=1 SV=1	Gna11	42.024	18.9	0	1	3	4	0	2	0	16033
P21279	Guanine nucleotide-binding protein G(q) subunit alpha OS=Mus musculus OX=10090 GN=Gnaq PE=1 SV=4	Gnaq	42.158	38.4	8	10	9	7	6	5	532660	496530	0.932
P21300	Aldo-keto reductase family 1 member B7 OS=Mus musculus OX=10090 GN=Akr1b7 PE=1 SV=4	Akr1b7	35.988	20.6	3	3	8	7	4	4	2445200	2360200	0.965
P21440	Phosphatidylcholine translocator ABCB4 OS=Mus musculus OX=10090 GN=Abcb4 PE=1 SV=2	Abcb4	140.38	3.8	0	1	4	3	1	1	0	12381
P21460	Cystatin-C OS=Mus musculus OX=10090 GN=Cst3 PE=1 SV=2	Cst3	15.531	47.9	7	5	5	5	5	5	737930	433920	0.588
P21550	Beta-enolase OS=Mus musculus OX=10090 GN=Eno3 PE=1 SV=3	Eno3	47.024	55.8	8	11	15	18	10	13	633160	769970	1.216
P21619	Lamin-B2 OS=Mus musculus OX=10090 GN=Lmnb2 PE=1 SV=2	Lmnb2	67.317	56.7	11	14	20	22	16	17	1421600	1360500	0.957
P21855	B-cell differentiation antigen CD72 OS=Mus musculus OX=10090 GN=Cd72 PE=1 SV=2	Cd72	40.347	27.7	10	9	8	8	8	8	746060	493090	0.661
P21956	Lactadherin OS=Mus musculus OX=10090 GN=Mfge8 PE=1 SV=3	Mfge8	51.24	19.9	7	2	7	5	7	5	134660	90380	0.671
P21958	Antigen peptide transporter 1 OS=Mus musculus OX=10090 GN=Tap1 PE=1 SV=3	Tap1	78.863	22.4	13	6	11	9	11	9	973350	244100	0.251
P21981	Protein-glutamine gamma-glutamyltransferase 2 OS=Mus musculus OX=10090 GN=Tgm2 PE=1 SV=4	Tgm2	77.06	39.9	18	22	17	21	17	21	1267600	1783600	1.407
P22091	T-cell acute lymphocytic leukemia protein 1 homolog OS=Mus musculus OX=10090 GN=Tal1 PE=1 SV=1	Tal1	34.278	3.6	0	0	1	1	1	1	0	22225
P22315	Ferrochelatase, mitochondrial OS=Mus musculus OX=10090 GN=Fech PE=1 SV=2	Fech	47.13	28.6	6	5	8	7	8	7	281800	283020	1.004
P22366	Myeloid differentiation primary response protein MyD88 OS=Mus musculus OX=10090 GN=Myd88 PE=1 SV=3	Myd88	33.753	34.1	4	7	4	8	4	8	305250	238100	0.78
P22437	Prostaglandin G/H synthase 1 OS=Mus musculus OX=10090 GN=Ptgs1 PE=1 SV=1	Ptgs1	69.042	26.1	6	5	9	9	8	8	236380	277030	1.172
P22518	Dual specificity protein kinase CLK1 OS=Mus musculus OX=10090 GN=Clk1 PE=1 SV=2	Clk1	57.093	9.7	0	1	2	3	1	1	0	13456
P22682	E3 ubiquitin-protein ligase CBL OS=Mus musculus OX=10090 GN=Cbl PE=1 SV=3	Cbl	100.56	34.3	19	22	23	22	23	22	1603500	1697900	1.059
P22892	AP-1 complex subunit gamma-1 OS=Mus musculus OX=10090 GN=Ap1g1 PE=1 SV=3	Ap1g1	91.349	33.8	22	20	22	18	22	18	1422000	1261100	0.887
P22893	mRNA decay activator protein ZFP36 OS=Mus musculus OX=10090 GN=Zfp36 PE=1 SV=1	Zfp36	33.613	21.9	4	2	4	3	4	3	197630	57984	0.293
P22907	Porphobilinogen deaminase OS=Mus musculus OX=10090 GN=Hmbs PE=1 SV=2	Hmbs	39.344	44.6	9	10	9	11	9	11	764760	861050	1.126
P23116	Eukaryotic translation initiation factor 3 subunit A OS=Mus musculus OX=10090 GN=Eif3a PE=1 SV=5	Eif3a	161.93	47.8	61	58	60	60	60	60	13727000	13599000	0.991
P23188	Furin OS=Mus musculus OX=10090 GN=Furin PE=1 SV=2	Furin	86.771	18.4	8	4	9	7	9	7	198090	70428	0.356
P23198	Chromobox protein homolog 3 OS=Mus musculus OX=10090 GN=Cbx3 PE=1 SV=2	Cbx3	20.855	42.6	9	7	6	6	4	4	3994600	3871800	0.969
P23249	Putative helicase MOV-10 OS=Mus musculus OX=10090 GN=Mov10 PE=1 SV=2	Mov10	113.58	33.6	28	5	25	12	25	12	2090900	199270	0.095
P23298	Protein kinase C eta type OS=Mus musculus OX=10090 GN=Prkch PE=1 SV=2	Prkch	77.918	15.1	4	4	6	6	6	6	201690	207040	1.027
P23475	X-ray repair cross-complementing protein 6 OS=Mus musculus OX=10090 GN=Xrcc6 PE=1 SV=5	Xrcc6	69.483	22.7	9	8	10	10	10	10	310720	379640	1.222
P23492	Purine nucleoside phosphorylase OS=Mus musculus OX=10090 GN=Pnp PE=1 SV=2	Pnp	32.277	71.3	20	19	16	16	16	16	8582400	3795100	0.442
P23506	Protein-L-isoaspartate(D-aspartate) O-methyltransferase OS=Mus musculus OX=10090 GN=Pcmt1 PE=1 SV=3	Pcmt1	24.634	62.1	8	13	7	11	7	11	1242200	1470600	1.184
P23591	GDP-L-fucose synthase OS=Mus musculus OX=10090 GN=Tsta3 PE=1 SV=3	Tsta3	35.877	52	11	15	13	15	13	15	925640	937360	1.013
P23611	Interferon regulatory factor 8 OS=Mus musculus OX=10090 GN=Irf8 PE=1 SV=1	Irf8	48.237	26.2	4	4	5	5	5	5	141290	88909	0.629
P23708	Nuclear transcription factor Y subunit alpha OS=Mus musculus OX=10090 GN=Nfya PE=1 SV=2	Nfya	36.778	12.1	4	3	2	2	2	2	206010	228550	1.109
P23738	Histidine decarboxylase OS=Mus musculus OX=10090 GN=Hdc PE=1 SV=2	Hdc	74.044	6.5	3	0	3	0	3	0	20997	0
P23780	Beta-galactosidase OS=Mus musculus OX=10090 GN=Glb1 PE=1 SV=1	Glb1	73.12	26.1	12	8	11	12	11	12	841140	722160	0.859
P23906	Interferon regulatory factor 2 OS=Mus musculus OX=10090 GN=Irf2 PE=1 SV=1	Irf2	39.452	7.4	1	1	1	1	1	1	0	0
P23949	mRNA decay activator protein ZFP36L2 OS=Mus musculus OX=10090 GN=Zfp36l2 PE=1 SV=2	Zfp36l2	50.069	11	1	5	2	4	2	4	38742	49480	1.277
P24063	Integrin alpha-L OS=Mus musculus OX=10090 GN=Itgal PE=1 SV=2	Itgal	128.33	21.5	15	17	18	17	18	17	1155500	1176400	1.018
P24270	Catalase OS=Mus musculus OX=10090 GN=Cat PE=1 SV=4	Cat	59.795	53.7	25	19	23	19	23	19	3366800	3079800	0.915
P24288	Branched-chain-amino-acid aminotransferase, cytosolic OS=Mus musculus OX=10090 GN=Bcat1 PE=1 SV=2	Bcat1	42.791	25.6	7	6	7	8	7	8	1410900	1510800	1.071
P24369	Peptidyl-prolyl cis-trans isomerase B OS=Mus musculus OX=10090 GN=Ppib PE=1 SV=2	Ppib	23.713	57.4	14	17	11	13	11	13	11140000	10934000	0.982
P24452	Macrophage-capping protein OS=Mus musculus OX=10090 GN=Capg PE=1 SV=2	Capg	39.24	42.3	17	19	10	11	10	11	19055000	20810000	1.092
P24527	Leukotriene A-4 hydrolase OS=Mus musculus OX=10090 GN=Lta4h PE=1 SV=4	Lta4h	69.05	48.4	19	22	20	22	20	22	2360300	2634900	1.116
P24547	Inosine-5'-monophosphate dehydrogenase 2 OS=Mus musculus OX=10090 GN=Impdh2 PE=1 SV=2	Impdh2	55.814	53.7	42	42	31	32	30	31	9435100	11244000	1.192
P24638	Lysosomal acid phosphatase OS=Mus musculus OX=10090 GN=Acp2 PE=1 SV=2	Acp2	48.508	17.5	2	2	5	6	5	6	138260	137920	0.998
P24668	Cation-dependent mannose-6-phosphate receptor OS=Mus musculus OX=10090 GN=M6pr PE=1 SV=1	M6pr	31.172	30.6	6	8	7	8	7	8	3860900	3384300	0.877
P24788	Cyclin-dependent kinase 11B OS=Mus musculus OX=10090 GN=Cdk11b PE=1 SV=2	Cdk11b	91.512	24.6	12	15	15	16	15	16	900060	980410	1.089
P24860	G2/mitotic-specific cyclin-B1 OS=Mus musculus OX=10090 GN=Ccnb1 PE=1 SV=3	Ccnb1	48.051	19.3	0	5	3	6	3	6	58478	193580	3.31
P25085	Interleukin-1 receptor antagonist protein OS=Mus musculus OX=10090 GN=Il1rn PE=2 SV=1	Il1rn	20.274	18	3	0	2	1	2	1	143940	0
P25119	Tumor necrosis factor receptor superfamily member 1B OS=Mus musculus OX=10090 GN=Tnfrsf1b PE=2 SV=1	Tnfrsf1b	50.319	17.5	5	1	4	2	4	2	178650	22521	0.126
P25206	DNA replication licensing factor MCM3 OS=Mus musculus OX=10090 GN=Mcm3 PE=1 SV=2	Mcm3	91.545	57.6	32	33	30	33	30	33	2687400	4355100	1.621
P25425	POU domain, class 2, transcription factor 1 OS=Mus musculus OX=10090 GN=Pou2f1 PE=1 SV=3	Pou2f1	79.546	16.6	4	5	5	5	3	3	170980	193070	1.129
P25444	40S ribosomal protein S2 OS=Mus musculus OX=10090 GN=Rps2 PE=1 SV=3	Rps2	31.231	50.2	22	22	16	16	16	16	18665000	17521000	0.939
P25446	Tumor necrosis factor receptor superfamily member 6 OS=Mus musculus OX=10090 GN=Fas PE=1 SV=2	Fas	37.437	27.2	6	2	6	2	6	2	140890	66563	0.472
P25799	Nuclear factor NF-kappa-B p105 subunit OS=Mus musculus OX=10090 GN=Nfkb1 PE=1 SV=2	Nfkb1	105.61	45.7	35	34	32	32	32	32	3167700	2719500	0.859
P25911	Tyrosine-protein kinase Lyn OS=Mus musculus OX=10090 GN=Lyn PE=1 SV=4	Lyn	58.812	51	22	24	22	25	20	23	3045000	2438600	0.801
P25916	Polycomb complex protein BMI-1 OS=Mus musculus OX=10090 GN=Bmi1 PE=1 SV=1	Bmi1	36.707	7.7	0	1	2	1	2	1	38839	0
P25976	Nucleolar transcription factor 1 OS=Mus musculus OX=10090 GN=Ubtf PE=1 SV=1	Ubtf	89.508	25	15	18	13	17	13	17	1388700	1523300	1.097
P26011	Integrin beta-7 OS=Mus musculus OX=10090 GN=Itgb7 PE=1 SV=2	Itgb7	87.411	7.1	1	1	2	2	2	2	47935	53595	1.118
P26039	Talin-1 OS=Mus musculus OX=10090 GN=Tln1 PE=1 SV=2	Tln1	269.82	60.3	157	143	104	105	94	95	60303000	58846000	0.976
P26040	Ezrin OS=Mus musculus OX=10090 GN=Ezr PE=1 SV=3	Ezr	69.406	41.5	12	15	22	25	12	14	875630	1254700	1.433
P26041	Moesin OS=Mus musculus OX=10090 GN=Msn PE=1 SV=3	Msn	67.766	68.3	57	50	38	39	26	26	29368000	27120000	0.923
P26043	Radixin OS=Mus musculus OX=10090 GN=Rdx PE=1 SV=3	Rdx	68.542	48.2	15	18	24	28	12	15	1937700	1921600	0.992
P26151	High affinity immunoglobulin gamma Fc receptor I OS=Mus musculus OX=10090 GN=Fcgr1 PE=1 SV=1	Fcgr1	44.887	37.6	14	8	12	9	12	9	3662100	845800	0.231
P26187	Methylated-DNA--protein-cysteine methyltransferase OS=Mus musculus OX=10090 GN=Mgmt PE=1 SV=3	Mgmt	22.434	40.8	3	4	4	5	4	5	93505	114850	1.228
P26231	Catenin alpha-1 OS=Mus musculus OX=10090 GN=Ctnna1 PE=1 SV=1	Ctnna1	100.11	11.8	4	4	6	6	6	6	92260	100380	1.088
P26323	Friend leukemia integration 1 transcription factor OS=Mus musculus OX=10090 GN=Fli1 PE=1 SV=1	Fli1	51.001	53.8	10	9	12	11	12	11	446930	493800	1.105
P26350	Prothymosin alpha OS=Mus musculus OX=10090 GN=Ptma PE=1 SV=2	Ptma	12.254	26.1	6	4	5	5	5	5	616040	865780	1.405
P26369	Splicing factor U2AF 65 kDa subunit OS=Mus musculus OX=10090 GN=U2af2 PE=1 SV=3	U2af2	53.516	42.5	14	16	13	13	13	13	5333600	5447200	1.021
P26443	Glutamate dehydrogenase 1, mitochondrial OS=Mus musculus OX=10090 GN=Glud1 PE=1 SV=1	Glud1	61.336	56.8	33	39	25	27	25	27	11600000	11295000	0.974
P26450	Phosphatidylinositol 3-kinase regulatory subunit alpha OS=Mus musculus OX=10090 GN=Pik3r1 PE=1 SV=2	Pik3r1	83.516	15.9	3	8	4	8	4	7	206990	243570	1.177
P26516	26S proteasome non-ATPase regulatory subunit 7 OS=Mus musculus OX=10090 GN=Psmd7 PE=1 SV=2	Psmd7	36.539	48.9	14	13	11	10	11	10	3303300	3084700	0.934
P26638	Serine--tRNA ligase, cytoplasmic OS=Mus musculus OX=10090 GN=Sars PE=1 SV=3	Sars	58.388	49	29	38	25	25	25	25	10147000	10877000	1.072
P26645	Myristoylated alanine-rich C-kinase substrate OS=Mus musculus OX=10090 GN=Marcks PE=1 SV=2	Marcks	29.661	16.5	2	2	3	3	3	3	66058	32064	0.485
P26883	Peptidyl-prolyl cis-trans isomerase FKBP1A OS=Mus musculus OX=10090 GN=Fkbp1a PE=1 SV=2	Fkbp1a	11.922	41.7	10	11	6	6	6	6	4741000	5046200	1.064
P27046	Alpha-mannosidase 2 OS=Mus musculus OX=10090 GN=Man2a1 PE=1 SV=2	Man2a1	131.63	20.5	14	14	16	15	15	14	678400	444900	0.656
P27048	Small nuclear ribonucleoprotein-associated protein B OS=Mus musculus OX=10090 GN=Snrpb PE=1 SV=1	Snrpb	23.656	22.9	10	8	7	7	7	7	3444100	3563300	1.035
P27512	Tumor necrosis factor receptor superfamily member 5 OS=Mus musculus OX=10090 GN=Cd40 PE=1 SV=3	Cd40	32.093	29.8	8	4	7	6	7	6	1090400	321430	0.295
P27546	Microtubule-associated protein 4 OS=Mus musculus OX=10090 GN=Map4 PE=1 SV=3	Map4	117.43	46.1	31	36	30	34	30	34	4176800	4148900	0.993
P27601	Guanine nucleotide-binding protein subunit alpha-13 OS=Mus musculus OX=10090 GN=Gna13 PE=1 SV=1	Gna13	44.054	40.1	13	8	12	10	11	10	859300	612280	0.713
P27612	Phospholipase A-2-activating protein OS=Mus musculus OX=10090 GN=Plaa PE=1 SV=4	Plaa	87.22	49	31	30	27	25	27	25	3286900	3201900	0.974
P27641	X-ray repair cross-complementing protein 5 OS=Mus musculus OX=10090 GN=Xrcc5 PE=1 SV=4	Xrcc5	83.056	23.4	11	12	12	13	12	13	547000	651200	1.19
P27659	60S ribosomal protein L3 OS=Mus musculus OX=10090 GN=Rpl3 PE=1 SV=3	Rpl3	46.109	44.4	24	23	18	18	18	18	16995000	16594000	0.976
P27661	Histone H2AX OS=Mus musculus OX=10090 GN=H2afx PE=1 SV=2	H2afx	15.142	37.1	2	3	5	6	1	1	1331700	2014400	1.513
P27773	Protein disulfide-isomerase A3 OS=Mus musculus OX=10090 GN=Pdia3 PE=1 SV=2	Pdia3	56.678	66.5	60	54	37	37	37	37	61176000	51550000	0.843
P27790	Major centromere autoantigen B OS=Mus musculus OX=10090 GN=Cenpb PE=2 SV=2	Cenpb	65.381	2	0	1	0	1	0	1	0	17915
P27792	Protein lyl-1 OS=Mus musculus OX=10090 GN=Lyl1 PE=2 SV=2	Lyl1	30.141	5.8	0	0	0	0	0	0	0	0
P27808	Alpha-1,3-mannosyl-glycoprotein 2-beta-N-acetylglucosaminyltransferase OS=Mus musculus OX=10090 GN=Mgat1 PE=1 SV=1	Mgat1	51.69	13.9	5	2	4	4	4	4	109560	104410	0.953
P27870	Proto-oncogene vav OS=Mus musculus OX=10090 GN=Vav1 PE=1 SV=1	Vav1	98.136	35.4	20	21	25	25	24	24	2087300	1872700	0.897
P28028	Serine/threonine-protein kinase B-raf OS=Mus musculus OX=10090 GN=Braf PE=1 SV=3	Braf	88.779	9.8	2	3	5	6	2	3	53182	63441	1.193
P28033	CCAAT/enhancer-binding protein beta OS=Mus musculus OX=10090 GN=Cebpb PE=1 SV=1	Cebpb	31.445	27	7	5	6	5	6	5	734340	451880	0.615
P28063	Proteasome subunit beta type-8 OS=Mus musculus OX=10090 GN=Psmb8 PE=1 SV=2	Psmb8	30.26	56.9	12	9	12	10	12	10	3942100	2684900	0.681
P28271	Cytoplasmic aconitate hydratase OS=Mus musculus OX=10090 GN=Aco1 PE=1 SV=3	Aco1	98.124	30.8	15	18	20	20	19	19	859820	1130100	1.314
P28352	DNA-(apurinic or apyrimidinic site) lyase OS=Mus musculus OX=10090 GN=Apex1 PE=1 SV=2	Apex1	35.49	56.5	12	15	10	12	10	12	3400300	3825000	1.125
P28474	Alcohol dehydrogenase class-3 OS=Mus musculus OX=10090 GN=Adh5 PE=1 SV=3	Adh5	39.547	47.1	9	12	8	10	8	10	1987100	2257900	1.136
P28571	Sodium- and chloride-dependent glycine transporter 1 OS=Mus musculus OX=10090 GN=Slc6a9 PE=1 SV=3	Slc6a9	76.543	3.2	0	1	0	1	0	1	0	16850
P28574	Protein max OS=Mus musculus OX=10090 GN=Max PE=1 SV=2	Max	18.245	13.1	0	1	1	1	1	1	0	11592
P28650	Adenylosuccinate synthetase isozyme 1 OS=Mus musculus OX=10090 GN=Adss1 PE=1 SV=2	Adss1	50.254	46.4	12	16	12	13	12	13	1428500	1739000	1.217
P28656	Nucleosome assembly protein 1-like 1 OS=Mus musculus OX=10090 GN=Nap1l1 PE=1 SV=2	Nap1l1	45.345	29.9	8	11	7	8	6	7	5342700	6436300	1.205
P28658	Ataxin-10 OS=Mus musculus OX=10090 GN=Atxn10 PE=1 SV=2	Atxn10	53.706	51.8	13	15	13	16	13	16	1326900	1255600	0.946
P28659	CUGBP Elav-like family member 1 OS=Mus musculus OX=10090 GN=Celf1 PE=1 SV=2	Celf1	52.107	20	6	7	7	9	6	8	725570	689800	0.951
P28662	Brain protein I3 OS=Mus musculus OX=10090 GN=Bri3 PE=2 SV=2	Bri3	13.643	12.8	1	0	1	0	1	0	24331	0
P28667	MARCKS-related protein OS=Mus musculus OX=10090 GN=Marcksl1 PE=1 SV=2	Marcksl1	20.165	58.5	3	2	3	2	3	2	404290	0
P28704	Retinoic acid receptor RXR-beta OS=Mus musculus OX=10090 GN=Rxrb PE=1 SV=2	Rxrb	55.865	18.7	2	3	4	5	4	5	85654	97738	1.141
P28740	Kinesin-like protein KIF2A OS=Mus musculus OX=10090 GN=Kif2a PE=1 SV=2	Kif2a	79.755	27.5	10	14	14	14	14	14	590230	616980	1.045
P28741	Kinesin-like protein KIF3A OS=Mus musculus OX=10090 GN=Kif3a PE=1 SV=2	Kif3a	80.169	14.1	4	4	7	8	7	8	533580	475310	0.891
P28798	Progranulin OS=Mus musculus OX=10090 GN=Grn PE=1 SV=2	Grn	63.458	57.6	19	5	19	9	19	9	833640	282870	0.339
P28867	Protein kinase C delta type OS=Mus musculus OX=10090 GN=Prkcd PE=1 SV=3	Prkcd	77.546	31.9	22	19	18	18	18	18	2358400	2064700	0.875
P29341	Polyadenylate-binding protein 1 OS=Mus musculus OX=10090 GN=Pabpc1 PE=1 SV=2	Pabpc1	70.67	44	39	37	25	24	25	24	24457000	20872000	0.853
P29351	Tyrosine-protein phosphatase non-receptor type 6 OS=Mus musculus OX=10090 GN=Ptpn6 PE=1 SV=2	Ptpn6	67.558	62.4	31	31	30	31	30	31	14611000	15528000	1.063
P29352	Tyrosine-protein phosphatase non-receptor type 22 OS=Mus musculus OX=10090 GN=Ptpn22 PE=1 SV=1	Ptpn22	89.713	19.2	6	6	11	11	11	11	177610	145620	0.82
P29391	Ferritin light chain 1 OS=Mus musculus OX=10090 GN=Ftl1 PE=1 SV=2	Ftl1	20.802	65	13	13	10	11	10	11	7835900	8077000	1.031
P29416	Beta-hexosaminidase subunit alpha OS=Mus musculus OX=10090 GN=Hexa PE=1 SV=2	Hexa	60.612	38.3	20	23	14	16	14	16	3521000	3070200	0.872
P29452	Caspase-1 OS=Mus musculus OX=10090 GN=Casp1 PE=1 SV=1	Casp1	45.64	46.8	17	18	17	17	17	17	2005600	1502200	0.749
P29477	Nitric oxide synthase, inducible OS=Mus musculus OX=10090 GN=Nos2 PE=1 SV=1	Nos2	130.57	32.4	33	3	29	14	29	14	2145700	181240	0.084
P29594	Caspase-2 OS=Mus musculus OX=10090 GN=Casp2 PE=1 SV=5	Casp2	50.66	22.1	1	3	4	5	4	5	53375	56204	1.053
P29595	NEDD8 OS=Mus musculus OX=10090 GN=Nedd8 PE=1 SV=2	Nedd8	8.9723	34.6	4	3	3	3	3	3	307710	333220	1.083
P29758	Ornithine aminotransferase, mitochondrial OS=Mus musculus OX=10090 GN=Oat PE=1 SV=1	Oat	48.354	61.3	21	24	17	19	17	19	5000600	4784400	0.957
P30204	Macrophage scavenger receptor types I and II OS=Mus musculus OX=10090 GN=Msr1 PE=1 SV=3	Msr1	50.169	27.5	11	12	10	11	10	11	2439500	1873800	0.768
P30275	Creatine kinase U-type, mitochondrial OS=Mus musculus OX=10090 GN=Ckmt1 PE=1 SV=1	Ckmt1	47.003	3.8	1	1	1	1	1	1	0	149340
P30276	G2/mitotic-specific cyclin-B2 OS=Mus musculus OX=10090 GN=Ccnb2 PE=1 SV=2	Ccnb2	45.382	8.3	0	1	0	2	0	2	0	16156
P30285	Cyclin-dependent kinase 4 OS=Mus musculus OX=10090 GN=Cdk4 PE=1 SV=1	Cdk4	33.75	38	10	9	11	10	10	9	594530	632670	1.064
P30355	Arachidonate 5-lipoxygenase-activating protein OS=Mus musculus OX=10090 GN=Alox5ap PE=1 SV=2	Alox5ap	18.136	25.5	3	4	4	4	4	4	643390	557180	0.866
P30412	Peptidyl-prolyl cis-trans isomerase C OS=Mus musculus OX=10090 GN=Ppic PE=1 SV=1	Ppic	22.794	46.7	2	5	3	6	3	6	288730	600850	2.081
P30415	NK-tumor recognition protein OS=Mus musculus OX=10090 GN=Nktr PE=1 SV=4	Nktr	163.45	7.8	0	1	3	3	3	2	44678	41027	0.918
P30416	Peptidyl-prolyl cis-trans isomerase FKBP4 OS=Mus musculus OX=10090 GN=Fkbp4 PE=1 SV=5	Fkbp4	51.572	64	40	39	30	30	30	30	10718000	10436000	0.974
P30677	Guanine nucleotide-binding protein subunit alpha-14 OS=Mus musculus OX=10090 GN=Gna14 PE=1 SV=2	Gna14	41.527	9	0	0	2	1	0	0	0	0
P30681	High mobility group protein B2 OS=Mus musculus OX=10090 GN=Hmgb2 PE=1 SV=3	Hmgb2	24.162	56.2	12	12	13	13	11	11	4071200	2888200	0.709
P30730	Lutropin-choriogonadotropic hormone receptor OS=Mus musculus OX=10090 GN=Lhcgr PE=2 SV=1	Lhcgr	78.214	1.6	1	1	1	1	1	1	0	1235000
P30882	C-C motif chemokine 5 OS=Mus musculus OX=10090 GN=Ccl5 PE=1 SV=2	Ccl5	10.071	20.9	2	1	2	2	2	2	242400	69937	0.289
P30993	C5a anaphylatoxin chemotactic receptor 1 OS=Mus musculus OX=10090 GN=C5ar1 PE=1 SV=2	C5ar1	39.023	6.3	1	2	1	2	1	2	0	85591
P30999	Catenin delta-1 OS=Mus musculus OX=10090 GN=Ctnnd1 PE=1 SV=2	Ctnnd1	104.92	42.9	32	38	26	29	26	29	3198800	3531200	1.104
P31230	Aminoacyl tRNA synthase complex-interacting multifunctional protein 1 OS=Mus musculus OX=10090 GN=Aimp1 PE=1 SV=2	Aimp1	33.997	68.1	17	20	15	15	15	15	3922000	4182100	1.066
P31266	Recombining binding protein suppressor of hairless OS=Mus musculus OX=10090 GN=Rbpj PE=1 SV=1	Rbpj	58.537	39.7	18	18	14	15	14	15	3585100	3723000	1.038
P31324	cAMP-dependent protein kinase type II-beta regulatory subunit OS=Mus musculus OX=10090 GN=Prkar2b PE=1 SV=3	Prkar2b	46.167	22.8	3	3	5	5	3	3	38834	81451	2.097
P31650	Sodium- and chloride-dependent GABA transporter 3 OS=Mus musculus OX=10090 GN=Slc6a11 PE=1 SV=2	Slc6a11	69.96	1.4	1	1	1	1	1	1	0	82374
P31651	Sodium- and chloride-dependent betaine transporter OS=Mus musculus OX=10090 GN=Slc6a12 PE=2 SV=1	Slc6a12	69.613	10.3	3	3	3	3	3	3	274400	287240	1.047
P31750	RAC-alpha serine/threonine-protein kinase OS=Mus musculus OX=10090 GN=Akt1 PE=1 SV=2	Akt1	55.707	42.1	13	9	14	13	10	9	811640	928680	1.144
P31786	Acyl-CoA-binding protein OS=Mus musculus OX=10090 GN=Dbi PE=1 SV=2	Dbi	10	39.1	4	3	2	2	2	2	955760	1302900	1.363
P31809	Carcinoembryonic antigen-related cell adhesion molecule 1 OS=Mus musculus OX=10090 GN=Ceacam1 PE=1 SV=1	Ceacam1	57.015	3.3	0	1	0	1	0	1	0	18780
P31938	Dual specificity mitogen-activated protein kinase kinase 1 OS=Mus musculus OX=10090 GN=Map2k1 PE=1 SV=2	Map2k1	43.474	47.3	20	24	16	18	10	11	3685800	3214000	0.872
P31996	Macrosialin OS=Mus musculus OX=10090 GN=Cd68 PE=1 SV=1	Cd68	34.817	16.9	1	4	3	4	3	4	1234200	1393000	1.129
P32020	Non-specific lipid-transfer protein OS=Mus musculus OX=10090 GN=Scp2 PE=1 SV=3	Scp2	59.125	41.3	13	19	15	17	15	17	2433000	2699800	1.11
P32037	Solute carrier family 2, facilitated glucose transporter member 3 OS=Mus musculus OX=10090 GN=Slc2a3 PE=1 SV=1	Slc2a3	53.478	11.2	1	4	4	5	4	5	91120	124650	1.368
P32067	Lupus La protein homolog OS=Mus musculus OX=10090 GN=Ssb PE=1 SV=1	Ssb	47.756	47	23	24	21	22	21	22	7955900	7906900	0.994
P32233	Developmentally-regulated GTP-binding protein 1 OS=Mus musculus OX=10090 GN=Drg1 PE=1 SV=1	Drg1	40.512	48.5	14	17	17	17	17	17	1783800	1844300	1.034
P32883	GTPase KRas OS=Mus musculus OX=10090 GN=Kras PE=1 SV=1	Kras	21.656	32.8	5	3	6	5	3	3	217100	168280	0.775
P32921	Tryptophan--tRNA ligase, cytoplasmic OS=Mus musculus OX=10090 GN=Wars PE=1 SV=2	Wars	54.357	53.4	22	22	20	19	20	19	5272400	5572200	1.057
P33174	Chromosome-associated kinesin KIF4 OS=Mus musculus OX=10090 GN=Kif4 PE=1 SV=3	Kif4	139.52	30.8	2	13	13	19	13	19	209090	471280	2.254
P33175	Kinesin heavy chain isoform 5A OS=Mus musculus OX=10090 GN=Kif5a PE=1 SV=3	Kif5a	117.02	11.2	0	0	7	9	1	0	0	0
P33215	Protein NEDD1 OS=Mus musculus OX=10090 GN=Nedd1 PE=1 SV=2	Nedd1	71.292	22.4	8	8	8	9	8	9	251550	272510	1.083
P33609	DNA polymerase alpha catalytic subunit OS=Mus musculus OX=10090 GN=Pola1 PE=1 SV=2	Pola1	167.34	25	7	15	17	22	17	22	452890	670290	1.48
P33610	DNA primase large subunit OS=Mus musculus OX=10090 GN=Prim2 PE=1 SV=1	Prim2	58.408	32.5	7	9	11	13	11	13	276590	373710	1.351
P33611	DNA polymerase alpha subunit B OS=Mus musculus OX=10090 GN=Pola2 PE=1 SV=2	Pola2	66.213	28.2	5	6	9	9	9	9	223060	361950	1.623
P34022	Ran-specific GTPase-activating protein OS=Mus musculus OX=10090 GN=Ranbp1 PE=1 SV=2	Ranbp1	23.596	66	10	12	10	10	10	10	4417000	5143900	1.165
P34152	Focal adhesion kinase 1 OS=Mus musculus OX=10090 GN=Ptk2 PE=1 SV=4	Ptk2	119.24	29.7	13	15	15	15	15	15	774280	677770	0.875
P34884	Macrophage migration inhibitory factor OS=Mus musculus OX=10090 GN=Mif PE=1 SV=2	Mif	12.504	93.9	21	25	7	7	7	7	26024000	32020000	1.23
P35123	Ubiquitin carboxyl-terminal hydrolase 4 OS=Mus musculus OX=10090 GN=Usp4 PE=1 SV=3	Usp4	108.34	51.4	22	31	25	32	23	30	2151000	2265100	1.053
P35174	Stefin-2 OS=Mus musculus OX=10090 GN=Stfa2 PE=3 SV=2	Stfa2	11.842	11.7	0	1	0	1	0	1	0	284660
P35235	Tyrosine-protein phosphatase non-receptor type 11 OS=Mus musculus OX=10090 GN=Ptpn11 PE=1 SV=2	Ptpn11	68.46	41.4	14	21	17	20	17	20	744390	858640	1.153
P35276	Ras-related protein Rab-3D OS=Mus musculus OX=10090 GN=Rab3d PE=1 SV=1	Rab3d	24.416	24.2	2	1	5	4	3	2	89271	64755	0.725
P35278	Ras-related protein Rab-5C OS=Mus musculus OX=10090 GN=Rab5c PE=1 SV=2	Rab5c	23.412	71.8	9	8	9	10	6	7	5020700	3953300	0.787
P35279	Ras-related protein Rab-6A OS=Mus musculus OX=10090 GN=Rab6a PE=1 SV=4	Rab6a	23.59	57.2	11	10	10	9	9	8	4705400	4371400	0.929
P35282	Ras-related protein Rab-21 OS=Mus musculus OX=10090 GN=Rab21 PE=1 SV=4	Rab21	24.106	62.6	11	13	10	11	10	11	2236300	1915600	0.857
P35283	Ras-related protein Rab-12 OS=Mus musculus OX=10090 GN=Rab12 PE=1 SV=3	Rab12	27.328	20.2	3	3	3	4	3	3	112670	86169	0.765
P35285	Ras-related protein Rab-22A OS=Mus musculus OX=10090 GN=Rab22a PE=1 SV=2	Rab22a	21.802	23.2	2	1	4	3	2	1	60074	0
P35288	Ras-related protein Rab-23 OS=Mus musculus OX=10090 GN=Rab23 PE=1 SV=2	Rab23	26.678	19.4	2	3	2	3	2	3	52427	26656	0.508
P35290	Ras-related protein Rab-24 OS=Mus musculus OX=10090 GN=Rab24 PE=1 SV=2	Rab24	23.144	46.3	5	7	6	8	6	8	309020	303240	0.981
P35293	Ras-related protein Rab-18 OS=Mus musculus OX=10090 GN=Rab18 PE=1 SV=2	Rab18	23.035	54.4	9	7	10	9	10	9	2422000	1905900	0.787
P35295	Ras-related protein Rab-20 OS=Mus musculus OX=10090 GN=Rab20 PE=2 SV=2	Rab20	25.988	6	1	2	1	1	1	1	0	6035.1
P35330	Intercellular adhesion molecule 2 OS=Mus musculus OX=10090 GN=Icam2 PE=1 SV=1	Icam2	31.39	3.6	0	0	0	0	0	0	0	0
P35385	Heat shock protein beta-7 OS=Mus musculus OX=10090 GN=Hspb7 PE=1 SV=3	Hspb7	18.634	18.3	0	2	1	2	1	2	0	24755
P35456	Urokinase plasminogen activator surface receptor OS=Mus musculus OX=10090 GN=Plaur PE=1 SV=1	Plaur	35.428	14.1	4	4	3	3	3	3	458710	394760	0.861
P35486	Pyruvate dehydrogenase E1 component subunit alpha, somatic form, mitochondrial OS=Mus musculus OX=10090 GN=Pdha1 PE=1 SV=1	Pdha1	43.231	45.4	12	10	12	12	12	12	1965600	1787700	0.909
P35505	Fumarylacetoacetase OS=Mus musculus OX=10090 GN=Fah PE=1 SV=2	Fah	46.175	2.9	0	1	0	1	0	1	0	16754
P35550	rRNA 2'-O-methyltransferase fibrillarin OS=Mus musculus OX=10090 GN=Fbl PE=1 SV=2	Fbl	34.306	53.2	20	23	14	16	11	13	8229500	7482600	0.909
P35564	Calnexin OS=Mus musculus OX=10090 GN=Canx PE=1 SV=1	Canx	67.277	44	44	45	31	29	31	29	31775000	25250000	0.795
P35585	AP-1 complex subunit mu-1 OS=Mus musculus OX=10090 GN=Ap1m1 PE=1 SV=3	Ap1m1	48.542	42.6	14	15	13	14	13	14	1398600	1511000	1.08
P35601	Replication factor C subunit 1 OS=Mus musculus OX=10090 GN=Rfc1 PE=1 SV=2	Rfc1	125.98	27.6	12	16	17	22	17	22	478780	549160	1.147
P35689	DNA repair protein complementing XP-G cells homolog OS=Mus musculus OX=10090 GN=Ercc5 PE=1 SV=4	Ercc5	130.71	3.2	0	2	1	2	1	2	0	22765
P35700	Peroxiredoxin-1 OS=Mus musculus OX=10090 GN=Prdx1 PE=1 SV=1	Prdx1	22.176	76.9	34	35	20	20	18	18	47757000	34712000	0.727
P35761	Dual specificity protein kinase TTK OS=Mus musculus OX=10090 GN=Ttk PE=1 SV=1	Ttk	96.21	12.4	0	4	1	5	1	5	0	81898
P35762	CD81 antigen OS=Mus musculus OX=10090 GN=Cd81 PE=1 SV=2	Cd81	25.814	18.2	1	1	2	1	2	1	41129	0
P35821	Tyrosine-protein phosphatase non-receptor type 1 OS=Mus musculus OX=10090 GN=Ptpn1 PE=1 SV=2	Ptpn1	49.593	48.1	14	13	13	10	13	10	1431100	1235700	0.863
P35831	Tyrosine-protein phosphatase non-receptor type 12 OS=Mus musculus OX=10090 GN=Ptpn12 PE=1 SV=3	Ptpn12	86.525	33.4	10	14	13	16	13	16	406330	451790	1.112
P35922	Synaptic functional regulator FMR1 OS=Mus musculus OX=10090 GN=Fmr1 PE=1 SV=1	Fmr1	68.988	33.1	12	12	12	14	10	12	706060	672870	0.953
P35951	Low-density lipoprotein receptor OS=Mus musculus OX=10090 GN=Ldlr PE=1 SV=2	Ldlr	94.946	22.4	11	11	13	12	13	12	855880	652060	0.762
P35979	60S ribosomal protein L12 OS=Mus musculus OX=10090 GN=Rpl12 PE=1 SV=2	Rpl12	17.804	59.4	13	15	7	7	7	7	14582000	13338000	0.915
P35980	60S ribosomal protein L18 OS=Mus musculus OX=10090 GN=Rpl18 PE=1 SV=3	Rpl18	21.644	41.5	11	8	9	9	9	9	12972000	11370000	0.877
P35991	Tyrosine-protein kinase BTK OS=Mus musculus OX=10090 GN=Btk PE=1 SV=4	Btk	76.437	41.7	18	12	17	16	17	16	1277500	1030000	0.806
P36371	Antigen peptide transporter 2 OS=Mus musculus OX=10090 GN=Tap2 PE=1 SV=1	Tap2	77.444	26.5	13	7	13	8	13	8	1069600	348970	0.326
P36536	GTP-binding protein SAR1a OS=Mus musculus OX=10090 GN=Sar1a PE=1 SV=1	Sar1a	22.371	54	4	6	5	6	3	4	297050	433900	1.461
P36552	Oxygen-dependent coproporphyrinogen-III oxidase, mitochondrial OS=Mus musculus OX=10090 GN=Cpox PE=1 SV=2	Cpox	49.714	44.2	12	15	13	14	13	14	1032900	981150	0.95
P36916	Guanine nucleotide-binding protein-like 1 OS=Mus musculus OX=10090 GN=Gnl1 PE=1 SV=4	Gnl1	68.77	20.3	7	7	9	8	9	8	354180	311190	0.879
P36993	Protein phosphatase 1B OS=Mus musculus OX=10090 GN=Ppm1b PE=1 SV=1	Ppm1b	42.795	44.9	5	6	9	9	7	7	336550	395540	1.175
P37040	NADPH--cytochrome P450 reductase OS=Mus musculus OX=10090 GN=Por PE=1 SV=2	Por	77.043	56.8	41	40	28	30	28	30	10459000	7845900	0.75
P37242	Thyroid hormone receptor beta OS=Mus musculus OX=10090 GN=Thrb PE=1 SV=1	Thrb	52.629	4.3	1	2	2	2	2	2	1680900	1543500	0.918
P37913	DNA ligase 1 OS=Mus musculus OX=10090 GN=Lig1 PE=1 SV=2	Lig1	102.29	37	17	23	23	25	23	25	874810	1270400	1.452
P38060	Hydroxymethylglutaryl-CoA lyase, mitochondrial OS=Mus musculus OX=10090 GN=Hmgcl PE=1 SV=2	Hmgcl	34.238	36	8	9	9	9	9	9	1267200	1345100	1.061
P38585	Tubulin--tyrosine ligase OS=Mus musculus OX=10090 GN=Ttl PE=1 SV=2	Ttl	43.136	4	0	1	0	1	0	1	0	70520
P38647	Stress-70 protein, mitochondrial OS=Mus musculus OX=10090 GN=Hspa9 PE=1 SV=3	Hspa9	73.46	57.7	43	55	29	33	29	33	30655000	26518000	0.865
P39054	Dynamin-2 OS=Mus musculus OX=10090 GN=Dnm2 PE=1 SV=2	Dnm2	98.144	45.3	35	31	30	28	25	24	4212600	4505200	1.069
P39098	Mannosyl-oligosaccharide 1,2-alpha-mannosidase IB OS=Mus musculus OX=10090 GN=Man1a2 PE=1 SV=1	Man1a2	72.871	14.5	3	4	4	6	4	6	166860	134330	0.805
P39428	TNF receptor-associated factor 1 OS=Mus musculus OX=10090 GN=Traf1 PE=1 SV=2	Traf1	45.464	58.7	10	14	12	14	12	14	580020	924330	1.594
P39429	TNF receptor-associated factor 2 OS=Mus musculus OX=10090 GN=Traf2 PE=1 SV=1	Traf2	56.026	13.2	1	4	2	4	2	4	46365	65013	1.402
P39688	Tyrosine-protein kinase Fyn OS=Mus musculus OX=10090 GN=Fyn PE=1 SV=4	Fyn	60.674	17.3	4	3	7	6	3	3	125420	79865	0.637
P39689	Cyclin-dependent kinase inhibitor 1 OS=Mus musculus OX=10090 GN=Cdkn1a PE=1 SV=4	Cdkn1a	17.785	7.5	0	1	1	1	1	1	0	20347
P39749	Flap endonuclease 1 OS=Mus musculus OX=10090 GN=Fen1 PE=1 SV=1	Fen1	42.314	29.6	9	9	9	9	9	9	1495000	1800000	1.204
P40124	Adenylyl cyclase-associated protein 1 OS=Mus musculus OX=10090 GN=Cap1 PE=1 SV=4	Cap1	51.564	71.1	42	44	26	28	26	28	24237000	23812000	0.982
P40142	Transketolase OS=Mus musculus OX=10090 GN=Tkt PE=1 SV=1	Tkt	67.63	73.2	53	64	35	36	35	36	27505000	31324000	1.139
P40201	Chromodomain-helicase-DNA-binding protein 1 OS=Mus musculus OX=10090 GN=Chd1 PE=1 SV=3	Chd1	196.38	20.4	18	21	22	25	17	18	812780	738080	0.908
P40237	CD82 antigen OS=Mus musculus OX=10090 GN=Cd82 PE=1 SV=1	Cd82	29.628	4.5	1	2	1	1	1	1	0	39289
P40240	CD9 antigen OS=Mus musculus OX=10090 GN=Cd9 PE=1 SV=2	Cd9	25.258	14.6	1	2	3	3	3	3	237780	260920	1.097
P40336	Vacuolar protein sorting-associated protein 26A OS=Mus musculus OX=10090 GN=Vps26a PE=1 SV=1	Vps26a	38.113	57.5	15	17	14	14	13	13	2170600	1868100	0.861
P40338	von Hippel-Lindau disease tumor suppressor OS=Mus musculus OX=10090 GN=Vhl PE=1 SV=1	Vhl	20.769	8.3	1	1	1	1	1	1	0	29602
P40630	Transcription factor A, mitochondrial OS=Mus musculus OX=10090 GN=Tfam PE=1 SV=2	Tfam	27.987	30	6	4	7	7	7	7	665820	606110	0.91
P41105	60S ribosomal protein L28 OS=Mus musculus OX=10090 GN=Rpl28 PE=1 SV=2	Rpl28	15.733	42.3	7	8	7	8	7	8	6568200	5935700	0.904
P41158	ETS domain-containing protein Elk-4 OS=Mus musculus OX=10090 GN=Elk4 PE=2 SV=2	Elk4	46.826	6	0	1	0	1	0	1	0	0
P41216	Long-chain-fatty-acid--CoA ligase 1 OS=Mus musculus OX=10090 GN=Acsl1 PE=1 SV=2	Acsl1	77.951	43.1	18	15	24	22	22	20	1384700	1072300	0.774
P41230	Lysine-specific demethylase 5C OS=Mus musculus OX=10090 GN=Kdm5c PE=1 SV=4	Kdm5c	175.31	2.3	1	0	2	2	2	1	282370	0
P41233	Phospholipid-transporting ATPase ABCA1 OS=Mus musculus OX=10090 GN=Abca1 PE=1 SV=4	Abca1	253.91	4.1	2	5	4	5	3	4	38583	48171	1.249
P41241	Tyrosine-protein kinase CSK OS=Mus musculus OX=10090 GN=Csk PE=1 SV=2	Csk	50.716	60.9	21	21	21	22	21	22	2692500	2648100	0.984
P41251	Natural resistance-associated macrophage protein 1 OS=Mus musculus OX=10090 GN=Slc11a1 PE=1 SV=2	Slc11a1	59.74	9.5	2	2	3	3	3	3	103600	110920	1.071
P41438	Reduced folate transporter OS=Mus musculus OX=10090 GN=Slc19a1 PE=1 SV=1	Slc19a1	58.15	9.6	1	1	3	3	3	3	89925	95357	1.06
P41731	CD63 antigen OS=Mus musculus OX=10090 GN=Cd63 PE=1 SV=2	Cd63	25.766	4.6	1	1	1	1	1	1	0	225410
P42125	Enoyl-CoA delta isomerase 1, mitochondrial OS=Mus musculus OX=10090 GN=Eci1 PE=1 SV=2	Eci1	32.25	32.5	10	11	8	8	8	8	1487000	1276200	0.858
P42128	Forkhead box protein K1 OS=Mus musculus OX=10090 GN=Foxk1 PE=1 SV=2	Foxk1	74.919	29.9	4	8	6	10	5	9	212380	213070	1.003
P42208	Septin-2 OS=Mus musculus OX=10090 GN=Septin2 PE=1 SV=2	Septin2	41.525	73.7	26	24	17	18	16	17	5174300	5215500	1.008
P42225	Signal transducer and activator of transcription 1 OS=Mus musculus OX=10090 GN=Stat1 PE=1 SV=1	Stat1	87.196	39.7	37	22	27	24	27	24	11940000	1694100	0.142
P42227	Signal transducer and activator of transcription 3 OS=Mus musculus OX=10090 GN=Stat3 PE=1 SV=2	Stat3	88.053	44.4	23	22	23	19	23	19	1870500	1460100	0.781
P42230	Signal transducer and activator of transcription 5A OS=Mus musculus OX=10090 GN=Stat5a PE=1 SV=1	Stat5a	90.83	35.4	22	16	23	22	7	7	982010	894450	0.911
P42232	Signal transducer and activator of transcription 5B OS=Mus musculus OX=10090 GN=Stat5b PE=1 SV=1	Stat5b	90.001	29	4	3	20	19	4	4	72642	77239	1.063
P42337	Phosphatidylinositol 4,5-bisphosphate 3-kinase catalytic subunit alpha isoform OS=Mus musculus OX=10090 GN=Pik3ca PE=1 SV=2	Pik3ca	124.41	1.5	0	1	1	1	1	1	0	12380
P42567	Epidermal growth factor receptor substrate 15 OS=Mus musculus OX=10090 GN=Eps15 PE=1 SV=1	Eps15	98.47	48.8	25	27	28	28	28	28	1478500	1624700	1.099
P42669	Transcriptional activator protein Pur-alpha OS=Mus musculus OX=10090 GN=Pura PE=1 SV=1	Pura	34.883	42.4	5	8	6	8	6	8	961450	982930	1.022
P42859	Huntingtin OS=Mus musculus OX=10090 GN=Htt PE=1 SV=2	Htt	344.69	17.1	21	25	29	33	29	33	548400	614020	1.12
P42867	UDP-N-acetylglucosamine--dolichyl-phosphate N-acetylglucosaminephosphotransferase OS=Mus musculus OX=10090 GN=Dpagt1 PE=1 SV=2	Dpagt1	46.412	6.3	1	1	2	2	2	2	49795	50687	1.018
P42932	T-complex protein 1 subunit theta OS=Mus musculus OX=10090 GN=Cct8 PE=1 SV=3	Cct8	59.555	74.6	40	44	37	35	37	35	26099000	25833000	0.99
P43024	Cytochrome c oxidase subunit 6A1, mitochondrial OS=Mus musculus OX=10090 GN=Cox6a1 PE=1 SV=2	Cox6a1	12.352	40.5	6	2	2	2	2	2	2130000	1813200	0.851
P43247	DNA mismatch repair protein Msh2 OS=Mus musculus OX=10090 GN=Msh2 PE=1 SV=1	Msh2	104.15	33.8	10	15	13	16	13	16	839740	1041400	1.24
P43274	Histone H1.4 OS=Mus musculus OX=10090 GN=H1-4 PE=1 SV=2	H1-4	21.977	22.8	5	3	6	6	3	3	1106000	1321600	1.195
P43275	Histone H1.1 OS=Mus musculus OX=10090 GN=H1-1 PE=1 SV=2	H1-1	21.785	28.6	8	8	7	7	6	6	5639100	6527400	1.158
P43276	Histone H1.5 OS=Mus musculus OX=10090 GN=H1-5 PE=1 SV=2	H1-5	22.576	17.9	5	5	4	4	4	4	1341500	1468400	1.095
P43277	Histone H1.3 OS=Mus musculus OX=10090 GN=H1-3 PE=1 SV=2	H1-3	22.099	26.7	3	2	7	7	1	1	0	1258200
P43346	Deoxycytidine kinase OS=Mus musculus OX=10090 GN=Dck PE=1 SV=1	Dck	30.367	38.8	9	1	9	5	9	5	851330	136610	0.16
P43406	Integrin alpha-V OS=Mus musculus OX=10090 GN=Itgav PE=1 SV=2	Itgav	115.36	14.3	8	7	10	9	10	9	355630	310980	0.874
P43883	Perilipin-2 OS=Mus musculus OX=10090 GN=Plin2 PE=1 SV=2	Plin2	46.646	21.6	3	4	3	5	3	5	117030	98828	0.844
P45376	Aldo-keto reductase family 1 member B1 OS=Mus musculus OX=10090 GN=Akr1b1 PE=1 SV=3	Akr1b1	35.732	60.8	27	26	20	20	20	20	19824000	20947000	1.057
P45377	Aldose reductase-related protein 2 OS=Mus musculus OX=10090 GN=Akr1b8 PE=1 SV=2	Akr1b8	36.12	56.3	17	19	14	13	10	10	3206900	3738000	1.166
P45481	CREB-binding protein OS=Mus musculus OX=10090 GN=Crebbp PE=1 SV=3	Crebbp	265.49	9	5	6	17	15	7	7	123660	117520	0.95
P45591	Cofilin-2 OS=Mus musculus OX=10090 GN=Cfl2 PE=1 SV=1	Cfl2	18.709	36.7	2	2	4	4	2	2	82481	90215	1.094
P45700	Mannosyl-oligosaccharide 1,2-alpha-mannosidase IA OS=Mus musculus OX=10090 GN=Man1a1 PE=1 SV=1	Man1a1	73.275	13	2	5	3	5	3	5	42997	55796	1.298
P45878	Peptidyl-prolyl cis-trans isomerase FKBP2 OS=Mus musculus OX=10090 GN=Fkbp2 PE=1 SV=1	Fkbp2	15.344	64.3	6	7	6	8	6	8	1490200	1242400	0.834
P45952	Medium-chain specific acyl-CoA dehydrogenase, mitochondrial OS=Mus musculus OX=10090 GN=Acadm PE=1 SV=1	Acadm	46.481	35.6	12	12	10	11	10	11	1367300	1199200	0.877
P46061	Ran GTPase-activating protein 1 OS=Mus musculus OX=10090 GN=Rangap1 PE=1 SV=2	Rangap1	63.53	49.9	18	21	20	23	20	23	2636400	3002400	1.139
P46062	Signal-induced proliferation-associated protein 1 OS=Mus musculus OX=10090 GN=Sipa1 PE=1 SV=2	Sipa1	112.06	16.7	3	5	10	12	10	12	191440	244250	1.276
P46460	Vesicle-fusing ATPase OS=Mus musculus OX=10090 GN=Nsf PE=1 SV=2	Nsf	82.613	45.3	27	26	22	28	22	28	4346200	4204400	0.967
P46467	Vacuolar protein sorting-associated protein 4B OS=Mus musculus OX=10090 GN=Vps4b PE=1 SV=2	Vps4b	49.419	42.1	13	14	15	15	12	12	2141200	2018400	0.943
P46471	26S proteasome regulatory subunit 7 OS=Mus musculus OX=10090 GN=Psmc2 PE=1 SV=5	Psmc2	48.647	70.2	32	25	29	26	29	26	8029700	7524300	0.937
P46638	Ras-related protein Rab-11B OS=Mus musculus OX=10090 GN=Rab11b PE=1 SV=3	Rab11b	24.489	57.8	11	11	11	11	2	2	6410100	5504000	0.859
P46656	Adrenodoxin, mitochondrial OS=Mus musculus OX=10090 GN=Fdx1 PE=1 SV=1	Fdx1	20.123	13.8	1	2	2	3	2	3	151830	120320	0.792
P46662	Merlin OS=Mus musculus OX=10090 GN=Nf2 PE=1 SV=2	Nf2	69.775	9.6	2	1	3	2	3	2	58056	53636	0.924
P46664	Adenylosuccinate synthetase isozyme 2 OS=Mus musculus OX=10090 GN=Adss2 PE=1 SV=2	Adss2	50.02	38.2	16	19	13	13	13	13	4562500	5181200	1.136
P46718	Programmed cell death protein 2 OS=Mus musculus OX=10090 GN=Pdcd2 PE=2 SV=2	Pdcd2	38.341	21	3	2	5	4	5	4	158550	191900	1.21
P46737	Lys-63-specific deubiquitinase BRCC36 OS=Mus musculus OX=10090 GN=Brcc3 PE=1 SV=1	Brcc3	33.34	36.8	5	6	6	6	6	6	340240	376120	1.105
P46978	Dolichyl-diphosphooligosaccharide--protein glycosyltransferase subunit STT3A OS=Mus musculus OX=10090 GN=Stt3a PE=1 SV=1	Stt3a	80.597	24	16	15	15	16	15	16	3345700	3033000	0.907
P47199	Quinone oxidoreductase OS=Mus musculus OX=10090 GN=Cryz PE=1 SV=1	Cryz	35.268	48.3	10	11	10	11	10	11	866480	903720	1.043
P47226	Testin OS=Mus musculus OX=10090 GN=Tes PE=1 SV=1	Tes	47.983	46.6	19	16	15	15	15	15	1543700	1575200	1.02
P47713	Cytosolic phospholipase A2 OS=Mus musculus OX=10090 GN=Pla2g4a PE=1 SV=1	Pla2g4a	85.221	44.7	31	36	25	30	25	30	5732800	5399000	0.942
P47738	Aldehyde dehydrogenase, mitochondrial OS=Mus musculus OX=10090 GN=Aldh2 PE=1 SV=1	Aldh2	56.537	55.1	25	30	23	22	21	20	14669000	12465000	0.85
P47740	Aldehyde dehydrogenase family 3 member A2 OS=Mus musculus OX=10090 GN=Aldh3a2 PE=1 SV=2	Aldh3a2	53.97	26.7	7	11	9	10	8	9	623260	561470	0.901
P47753	F-actin-capping protein subunit alpha-1 OS=Mus musculus OX=10090 GN=Capza1 PE=1 SV=4	Capza1	32.939	59.1	12	13	11	10	9	8	5356400	5096400	0.951
P47754	F-actin-capping protein subunit alpha-2 OS=Mus musculus OX=10090 GN=Capza2 PE=1 SV=3	Capza2	32.967	58.7	16	18	13	13	11	11	5370700	4776000	0.889
P47757	F-actin-capping protein subunit beta OS=Mus musculus OX=10090 GN=Capzb PE=1 SV=3	Capzb	31.345	55.6	20	17	14	13	14	13	6387100	6434800	1.007
P47758	Signal recognition particle receptor subunit beta OS=Mus musculus OX=10090 GN=Srprb PE=1 SV=1	Srprb	29.579	53.9	14	16	13	12	13	12	3649900	3007600	0.824
P47791	Glutathione reductase, mitochondrial OS=Mus musculus OX=10090 GN=Gsr PE=1 SV=3	Gsr	53.662	49.6	20	21	15	16	15	16	3226100	3240200	1.004
P47802	Metaxin-1 OS=Mus musculus OX=10090 GN=Mtx1 PE=1 SV=1	Mtx1	35.623	42	11	11	12	12	12	12	1115900	1145800	1.027
P47809	Dual specificity mitogen-activated protein kinase kinase 4 OS=Mus musculus OX=10090 GN=Map2k4 PE=1 SV=2	Map2k4	44.113	30	4	6	6	8	6	8	213670	194420	0.91
P47810	Wee1-like protein kinase OS=Mus musculus OX=10090 GN=Wee1 PE=1 SV=2	Wee1	71.577	2.5	0	0	0	0	0	0	0	0
P47811	Mitogen-activated protein kinase 14 OS=Mus musculus OX=10090 GN=Mapk14 PE=1 SV=3	Mapk14	41.287	41.9	16	13	12	12	12	12	1506800	1507000	1
P47856	Glutamine--fructose-6-phosphate aminotransferase [isomerizing] 1 OS=Mus musculus OX=10090 GN=Gfpt1 PE=1 SV=3	Gfpt1	78.538	54.4	30	31	28	28	28	28	2940100	2623200	0.892
P47857	ATP-dependent 6-phosphofructokinase, muscle type OS=Mus musculus OX=10090 GN=Pfkm PE=1 SV=3	Pfkm	85.268	30.9	10	16	17	18	14	15	450530	477900	1.061
P47911	60S ribosomal protein L6 OS=Mus musculus OX=10090 GN=Rpl6 PE=1 SV=3	Rpl6	33.509	45.9	14	20	14	14	14	14	14719000	16817000	1.143
P47915	60S ribosomal protein L29 OS=Mus musculus OX=10090 GN=Rpl29 PE=1 SV=2	Rpl29	17.587	18.8	3	2	3	4	3	4	1548400	1078200	0.696
P47930	Fos-related antigen 2 OS=Mus musculus OX=10090 GN=Fosl2 PE=1 SV=2	Fosl2	35.298	25.5	5	3	5	6	5	6	311440	257350	0.826
P47934	Carnitine O-acetyltransferase OS=Mus musculus OX=10090 GN=Crat PE=1 SV=3	Crat	70.839	8.8	3	3	4	3	4	3	69043	61644	0.893
P47941	Crk-like protein OS=Mus musculus OX=10090 GN=Crkl PE=1 SV=2	Crkl	33.83	50.8	9	11	11	11	11	11	946760	959360	1.013
P47955	60S acidic ribosomal protein P1 OS=Mus musculus OX=10090 GN=Rplp1 PE=1 SV=1	Rplp1	11.475	66.7	6	5	3	3	3	3	4046400	6646700	1.643
P47962	60S ribosomal protein L5 OS=Mus musculus OX=10090 GN=Rpl5 PE=1 SV=3	Rpl5	34.4	44.8	25	27	15	15	15	15	23676000	22245000	0.94
P47963	60S ribosomal protein L13 OS=Mus musculus OX=10090 GN=Rpl13 PE=1 SV=3	Rpl13	24.305	44.1	6	8	8	8	8	8	9534100	9528300	0.999
P47964	60S ribosomal protein L36 OS=Mus musculus OX=10090 GN=Rpl36 PE=1 SV=2	Rpl36	12.215	9.5	0	2	1	1	1	1	0	2258200
P47968	Ribose-5-phosphate isomerase OS=Mus musculus OX=10090 GN=Rpia PE=1 SV=2	Rpia	32.45	36.3	8	5	9	8	9	8	433880	365150	0.842
P48024	Eukaryotic translation initiation factor 1 OS=Mus musculus OX=10090 GN=Eif1 PE=1 SV=2	Eif1	12.746	77	11	11	8	8	3	3	1458500	1907400	1.308
P48025	Tyrosine-protein kinase SYK OS=Mus musculus OX=10090 GN=Syk PE=1 SV=2	Syk	71.376	55.8	15	23	19	20	19	20	1654900	2298900	1.389
P48036	Annexin A5 OS=Mus musculus OX=10090 GN=Anxa5 PE=1 SV=1	Anxa5	35.752	75.5	27	30	20	20	20	20	17874000	19819000	1.109
P48193	Protein 4.1 OS=Mus musculus OX=10090 GN=Epb41 PE=1 SV=2	Epb41	95.91	27.2	13	11	16	16	14	14	718540	732860	1.02
P48377	MHC class II regulatory factor RFX1 OS=Mus musculus OX=10090 GN=Rfx1 PE=1 SV=2	Rfx1	103.71	19.4	6	4	8	7	8	7	144550	133970	0.927
P48410	ATP-binding cassette sub-family D member 1 OS=Mus musculus OX=10090 GN=Abcd1 PE=1 SV=1	Abcd1	81.858	39	11	17	16	18	16	18	805960	1083300	1.344
P48428	Tubulin-specific chaperone A OS=Mus musculus OX=10090 GN=Tbca PE=1 SV=3	Tbca	12.758	50.9	5	7	5	8	5	8	972260	1132900	1.165
P48441	Alpha-L-iduronidase OS=Mus musculus OX=10090 GN=Idua PE=1 SV=2	Idua	71.253	4.9	0	1	1	2	1	2	0	27995
P48453	Serine/threonine-protein phosphatase 2B catalytic subunit beta isoform OS=Mus musculus OX=10090 GN=Ppp3cb PE=1 SV=2	Ppp3cb	59.173	22.5	7	6	9	9	6	6	541340	542150	1.001
P48678	Prelamin-A/C OS=Mus musculus OX=10090 GN=Lmna PE=1 SV=2	Lmna	74.237	73.1	67	73	45	46	43	44	43010000	43216000	1.005
P48722	Heat shock 70 kDa protein 4L OS=Mus musculus OX=10090 GN=Hspa4l PE=1 SV=2	Hspa4l	94.381	49.9	20	29	23	29	21	27	1545000	1958700	1.268
P48725	Pericentrin OS=Mus musculus OX=10090 GN=Pcnt PE=1 SV=2	Pcnt	329.46	6.8	2	6	10	13	10	13	107830	152740	1.416
P48754	Breast cancer type 1 susceptibility protein homolog OS=Mus musculus OX=10090 GN=Brca1 PE=1 SV=3	Brca1	198.79	5.2	0	0	1	1	1	1	0	0
P48755	Fos-related antigen 1 OS=Mus musculus OX=10090 GN=Fosl1 PE=2 SV=2	Fosl1	29.799	12.1	2	2	2	2	2	2	79107	41088	0.519
P48758	Carbonyl reductase [NADPH] 1 OS=Mus musculus OX=10090 GN=Cbr1 PE=1 SV=3	Cbr1	30.641	63.5	11	13	13	13	13	13	960160	997670	1.039
P48760	Folylpolyglutamate synthase, mitochondrial OS=Mus musculus OX=10090 GN=Fpgs PE=1 SV=3	Fpgs	64.955	7.2	3	2	3	3	3	3	37140	37640	1.013
P48771	Cytochrome c oxidase subunit 7A2, mitochondrial OS=Mus musculus OX=10090 GN=Cox7a2 PE=1 SV=2	Cox7a2	9.2908	27.7	2	3	2	2	2	2	712130	828030	1.163
P48962	ADP/ATP translocase 1 OS=Mus musculus OX=10090 GN=Slc25a4 PE=1 SV=4	Slc25a4	32.904	63.4	12	10	20	19	10	9	3177600	2945100	0.927
P48972	Myb-related protein B OS=Mus musculus OX=10090 GN=Mybl2 PE=1 SV=1	Mybl2	79.102	2.1	0	0	0	1	0	1	0	2589.1
P48999	Arachidonate 5-lipoxygenase OS=Mus musculus OX=10090 GN=Alox5 PE=1 SV=3	Alox5	77.966	32.6	6	13	13	14	13	14	514350	618160	1.202
P49070	Calcium signal-modulating cyclophilin ligand OS=Mus musculus OX=10090 GN=Camlg PE=1 SV=2	Camlg	32.542	11.6	1	2	1	2	1	2	0	35141
P49117	Nuclear receptor subfamily 2 group C member 2 OS=Mus musculus OX=10090 GN=Nr2c2 PE=1 SV=1	Nr2c2	65.239	15.9	1	2	5	3	5	3	61031	64025	1.049
P49135	General transcription and DNA repair factor IIH helicase subunit XPB OS=Mus musculus OX=10090 GN=Ercc3 PE=2 SV=1	Ercc3	89.125	38.1	11	11	15	15	15	15	288980	313460	1.085
P49138	MAP kinase-activated protein kinase 2 OS=Mus musculus OX=10090 GN=Mapkapk2 PE=1 SV=2	Mapkapk2	44.049	47.2	19	14	14	13	14	13	1304900	1337200	1.025
P49282	Natural resistance-associated macrophage protein 2 OS=Mus musculus OX=10090 GN=Slc11a2 PE=1 SV=2	Slc11a2	62.367	7.6	2	1	2	1	2	1	19140	0
P49312	Heterogeneous nuclear ribonucleoprotein A1 OS=Mus musculus OX=10090 GN=Hnrnpa1 PE=1 SV=2	Hnrnpa1	34.196	56.9	29	26	16	13	14	12	13187000	12999000	0.986
P49442	Inositol polyphosphate 1-phosphatase OS=Mus musculus OX=10090 GN=Inpp1 PE=1 SV=2	Inpp1	43.346	14.1	2	2	4	3	4	3	150610	210330	1.397
P49443	Protein phosphatase 1A OS=Mus musculus OX=10090 GN=Ppm1a PE=1 SV=1	Ppm1a	42.432	47.6	14	11	13	13	11	11	502490	541300	1.077
P49446	Receptor-type tyrosine-protein phosphatase epsilon OS=Mus musculus OX=10090 GN=Ptpre PE=1 SV=3	Ptpre	80.687	10.2	4	2	4	5	4	5	85491	76875	0.899
P49452	Centromere protein C OS=Mus musculus OX=10090 GN=Cenpc PE=1 SV=2	Cenpc	102.15	6.2	1	1	2	3	2	3	29389	54732	1.862
P49586	Choline-phosphate cytidylyltransferase A OS=Mus musculus OX=10090 GN=Pcyt1a PE=1 SV=1	Pcyt1a	41.666	28.1	4	5	7	7	7	7	248230	207800	0.837
P49615	Cyclin-dependent-like kinase 5 OS=Mus musculus OX=10090 GN=Cdk5 PE=1 SV=1	Cdk5	33.288	37.3	9	7	10	9	9	8	352050	372370	1.058
P49710	Hematopoietic lineage cell-specific protein OS=Mus musculus OX=10090 GN=Hcls1 PE=1 SV=2	Hcls1	54.24	36.6	19	16	14	15	14	15	11247000	9263500	0.824
P49717	DNA replication licensing factor MCM4 OS=Mus musculus OX=10090 GN=Mcm4 PE=1 SV=1	Mcm4	96.735	45.7	23	29	27	31	27	31	2315300	3252200	1.405
P49718	DNA replication licensing factor MCM5 OS=Mus musculus OX=10090 GN=Mcm5 PE=1 SV=2	Mcm5	82.406	48	28	34	26	29	26	29	2741900	3900400	1.423
P49722	Proteasome subunit alpha type-2 OS=Mus musculus OX=10090 GN=Psma2 PE=1 SV=3	Psma2	25.926	68.4	15	16	12	12	12	12	4051300	4396000	1.085
P49769	Presenilin-1 OS=Mus musculus OX=10090 GN=Psen1 PE=1 SV=1	Psen1	52.639	18.4	4	4	5	5	4	4	420360	287120	0.683
P49962	Signal recognition particle 9 kDa protein OS=Mus musculus OX=10090 GN=Srp9 PE=1 SV=2	Srp9	10.194	53.5	5	4	5	5	5	5	846640	768020	0.907
P50096	Inosine-5'-monophosphate dehydrogenase 1 OS=Mus musculus OX=10090 GN=Impdh1 PE=1 SV=2	Impdh1	55.278	44.4	19	24	18	19	17	18	1455600	1540000	1.058
P50136	2-oxoisovalerate dehydrogenase subunit alpha, mitochondrial OS=Mus musculus OX=10090 GN=Bckdha PE=1 SV=1	Bckdha	50.37	42.8	10	8	11	10	11	10	480780	429130	0.893
P50171	Estradiol 17-beta-dehydrogenase 8 OS=Mus musculus OX=10090 GN=Hsd17b8 PE=1 SV=2	Hsd17b8	26.588	52.5	7	7	9	8	9	8	521500	542130	1.04
P50247	Adenosylhomocysteinase OS=Mus musculus OX=10090 GN=Ahcy PE=1 SV=3	Ahcy	47.688	55.1	19	23	18	19	18	19	4338600	4723400	1.089
P50295	Arylamine N-acetyltransferase 2 OS=Mus musculus OX=10090 GN=Nat2 PE=1 SV=1	Nat2	33.701	28.3	3	3	4	4	4	4	100710	60009	0.596
P50396	Rab GDP dissociation inhibitor alpha OS=Mus musculus OX=10090 GN=Gdi1 PE=1 SV=3	Gdi1	50.521	58.6	14	13	17	18	12	12	1120200	1294400	1.156
P50429	Arylsulfatase B OS=Mus musculus OX=10090 GN=Arsb PE=1 SV=3	Arsb	59.646	27.9	7	9	10	11	10	11	758450	548000	0.723
P50431	Serine hydroxymethyltransferase, cytosolic OS=Mus musculus OX=10090 GN=Shmt1 PE=1 SV=3	Shmt1	52.6	38.7	10	14	14	15	13	14	765040	976600	1.277
P50516	V-type proton ATPase catalytic subunit A OS=Mus musculus OX=10090 GN=Atp6v1a PE=1 SV=2	Atp6v1a	68.325	73.1	34	35	32	31	32	31	10304000	8905500	0.864
P50518	V-type proton ATPase subunit E 1 OS=Mus musculus OX=10090 GN=Atp6v1e1 PE=1 SV=2	Atp6v1e1	26.157	41.2	8	11	10	11	10	11	3104400	2566100	0.827
P50543	Protein S100-A11 OS=Mus musculus OX=10090 GN=S100a11 PE=1 SV=1	S100a11	11.083	27.6	2	2	2	2	2	2	409700	757160	1.848
P50544	Very long-chain specific acyl-CoA dehydrogenase, mitochondrial OS=Mus musculus OX=10090 GN=Acadvl PE=1 SV=3	Acadvl	70.875	37.5	15	16	17	19	17	19	935840	1307800	1.397
P50580	Proliferation-associated protein 2G4 OS=Mus musculus OX=10090 GN=Pa2g4 PE=1 SV=3	Pa2g4	43.698	69.8	33	34	21	23	21	23	15602000	16949000	1.086
P50637	Translocator protein OS=Mus musculus OX=10090 GN=Tspo PE=1 SV=1	Tspo	18.841	8.3	3	2	1	1	1	1	1129000	78015	0.069
P51125	Calpastatin OS=Mus musculus OX=10090 GN=Cast PE=1 SV=2	Cast	84.921	31.3	12	15	11	13	11	13	750480	983150	1.31
P51150	Ras-related protein Rab-7a OS=Mus musculus OX=10090 GN=Rab7a PE=1 SV=2	Rab7a	23.489	72	18	17	15	15	15	15	9083700	7798400	0.859
P51163	Uroporphyrinogen-III synthase OS=Mus musculus OX=10090 GN=Uros PE=1 SV=1	Uros	28.504	41.9	4	4	6	6	6	6	103700	107480	1.036
P51174	Long-chain specific acyl-CoA dehydrogenase, mitochondrial OS=Mus musculus OX=10090 GN=Acadl PE=1 SV=2	Acadl	47.907	33.3	18	15	12	12	12	12	4704500	3877100	0.824
P51175	Protoporphyrinogen oxidase OS=Mus musculus OX=10090 GN=Ppox PE=1 SV=1	Ppox	50.87	46.5	10	9	12	11	12	11	318000	337220	1.06
P51410	60S ribosomal protein L9 OS=Mus musculus OX=10090 GN=Rpl9 PE=2 SV=2	Rpl9	21.881	60.9	9	14	8	10	8	10	6257600	6548400	1.046
P51432	1-phosphatidylinositol 4,5-bisphosphate phosphodiesterase beta-3 OS=Mus musculus OX=10090 GN=Plcb3 PE=1 SV=2	Plcb3	139.49	19.2	12	10	16	15	16	15	569610	415820	0.73
P51569	Alpha-galactosidase A OS=Mus musculus OX=10090 GN=Gla PE=1 SV=1	Gla	47.642	22.7	3	4	6	6	6	6	287250	221010	0.769
P51612	DNA repair protein complementing XP-C cells homolog OS=Mus musculus OX=10090 GN=Xpc PE=1 SV=2	Xpc	104.52	9.5	0	3	3	3	3	3	39252	31454	0.801
P51660	Peroxisomal multifunctional enzyme type 2 OS=Mus musculus OX=10090 GN=Hsd17b4 PE=1 SV=3	Hsd17b4	79.481	43	22	23	22	20	22	20	2460900	2237000	0.909
P51670	C-C motif chemokine 9 OS=Mus musculus OX=10090 GN=Ccl9 PE=1 SV=1	Ccl9	13.871	17.2	1	1	1	1	1	1	0	13374
P51791	H(+)/Cl(-) exchange transporter 3 OS=Mus musculus OX=10090 GN=Clcn3 PE=1 SV=2	Clcn3	90.868	7	5	4	4	4	4	4	111640	128140	1.148
P51807	Dynein light chain Tctex-type 1 OS=Mus musculus OX=10090 GN=Dynlt1 PE=1 SV=1	Dynlt1	12.483	60.2	4	4	4	4	4	4	526140	405200	0.77
P51829	Adenylate cyclase type 7 OS=Mus musculus OX=10090 GN=Adcy7 PE=1 SV=2	Adcy7	122.71	24.6	12	10	12	12	12	12	423310	451890	1.068
P51855	Glutathione synthetase OS=Mus musculus OX=10090 GN=Gss PE=1 SV=1	Gss	52.246	28.9	8	10	9	10	9	10	392410	427780	1.09
P51859	Hepatoma-derived growth factor OS=Mus musculus OX=10090 GN=Hdgf PE=1 SV=2	Hdgf	26.268	76.8	21	26	19	19	18	18	7584000	8457400	1.115
P51863	V-type proton ATPase subunit d 1 OS=Mus musculus OX=10090 GN=Atp6v0d1 PE=1 SV=2	Atp6v0d1	40.301	47	10	12	12	11	12	11	2878000	2431600	0.845
P51881	ADP/ATP translocase 2 OS=Mus musculus OX=10090 GN=Slc25a5 PE=1 SV=3	Slc25a5	32.931	57.4	25	31	20	20	10	10	31437000	26155000	0.832
P51908	C->U-editing enzyme APOBEC-1 OS=Mus musculus OX=10090 GN=Apobec1 PE=1 SV=1	Apobec1	27.521	38	9	4	8	6	8	6	270660	182940	0.676
P51912	Neutral amino acid transporter B(0) OS=Mus musculus OX=10090 GN=Slc1a5 PE=1 SV=2	Slc1a5	58.482	16.5	6	6	5	6	5	6	2258700	2554400	1.131
P51943	Cyclin-A2 OS=Mus musculus OX=10090 GN=Ccna2 PE=1 SV=2	Ccna2	47.269	11.8	0	2	1	3	1	3	0	68109
P51949	CDK-activating kinase assembly factor MAT1 OS=Mus musculus OX=10090 GN=Mnat1 PE=1 SV=2	Mnat1	35.848	35.3	7	6	7	6	7	6	238830	311670	1.305
P52019	Squalene monooxygenase OS=Mus musculus OX=10090 GN=Sqle PE=2 SV=1	Sqle	63.769	12.6	3	4	4	5	4	5	73989	57672	0.779
P52293	Importin subunit alpha-1 OS=Mus musculus OX=10090 GN=Kpna2 PE=1 SV=2	Kpna2	57.927	42.9	6	13	10	14	9	14	801370	1586100	1.979
P52332	Tyrosine-protein kinase JAK1 OS=Mus musculus OX=10090 GN=Jak1 PE=1 SV=1	Jak1	133.37	16.7	4	4	8	10	8	10	231220	198480	0.858
P52431	DNA polymerase delta catalytic subunit OS=Mus musculus OX=10090 GN=Pold1 PE=1 SV=2	Pold1	123.79	33.4	13	19	26	25	26	25	811580	1117400	1.377
P52432	DNA-directed RNA polymerases I and III subunit RPAC1 OS=Mus musculus OX=10090 GN=Polr1c PE=1 SV=3	Polr1c	39.106	35.5	5	6	6	7	6	7	476360	494480	1.038
P52479	Ubiquitin carboxyl-terminal hydrolase 10 OS=Mus musculus OX=10090 GN=Usp10 PE=1 SV=3	Usp10	87.021	30.6	15	16	17	15	17	15	806410	692250	0.858
P52480	Pyruvate kinase PKM OS=Mus musculus OX=10090 GN=Pkm PE=1 SV=4	Pkm	57.844	80.4	128	153	49	49	49	49	191420000	207290000	1.083
P52482	Ubiquitin-conjugating enzyme E2 E1 OS=Mus musculus OX=10090 GN=Ube2e1 PE=1 SV=1	Ube2e1	21.333	22.8	0	1	3	3	1	1	0	238790
P52483	Ubiquitin-conjugating enzyme E2 E3 OS=Mus musculus OX=10090 GN=Ube2e3 PE=1 SV=2	Ube2e3	22.912	27.5	3	2	3	4	0	1	151100	109860	0.727
P52503	NADH dehydrogenase [ubiquinone] iron-sulfur protein 6, mitochondrial OS=Mus musculus OX=10090 GN=Ndufs6 PE=1 SV=2	Ndufs6	13.02	62.1	5	4	6	6	6	6	576890	748030	1.297
P52623	Uridine-cytidine kinase 1 OS=Mus musculus OX=10090 GN=Uck1 PE=1 SV=2	Uck1	31.068	19.1	1	1	4	4	4	4	130160	127970	0.983
P52624	Uridine phosphorylase 1 OS=Mus musculus OX=10090 GN=Upp1 PE=1 SV=2	Upp1	34.086	43.4	14	6	10	8	9	8	1213900	230590	0.19
P52633	Signal transducer and transcription activator 6 OS=Mus musculus OX=10090 GN=Stat6 PE=1 SV=2	Stat6	93.496	28.6	14	13	15	13	15	13	1271000	1340000	1.054
P52760	2-iminobutanoate/2-iminopropanoate deaminase OS=Mus musculus OX=10090 GN=Rida PE=1 SV=3	Rida	14.255	33.3	3	2	3	3	3	3	117690	114340	0.972
P52825	Carnitine O-palmitoyltransferase 2, mitochondrial OS=Mus musculus OX=10090 GN=Cpt2 PE=1 SV=2	Cpt2	73.98	39.4	14	12	16	16	16	16	768830	719870	0.936
P52875	Transmembrane protein 165 OS=Mus musculus OX=10090 GN=Tmem165 PE=1 SV=2	Tmem165	34.79	22.3	3	4	4	4	4	4	358630	305170	0.851
P52912	Nucleolysin TIA-1 OS=Mus musculus OX=10090 GN=Tia1 PE=1 SV=1	Tia1	42.799	29.8	4	4	8	8	5	5	142850	156960	1.099
P52927	High mobility group protein HMGI-C OS=Mus musculus OX=10090 GN=Hmga2 PE=1 SV=1	Hmga2	11.819	31.5	3	1	2	1	2	1	248610	0
P53026	60S ribosomal protein L10a OS=Mus musculus OX=10090 GN=Rpl10a PE=1 SV=3	Rpl10a	24.916	45.2	18	17	10	10	10	10	12265000	10853000	0.885
P53349	Mitogen-activated protein kinase kinase kinase 1 OS=Mus musculus OX=10090 GN=Map3k1 PE=1 SV=3	Map3k1	161.29	0.9	1	0	1	1	1	1	0	5026.4
P53395	Lipoamide acyltransferase component of branched-chain alpha-keto acid dehydrogenase complex, mitochondrial OS=Mus musculus OX=10090 GN=Dbt PE=1 SV=2	Dbt	53.246	51.5	15	17	13	15	13	15	1128900	1176000	1.042
P53564	Homeobox protein cut-like 1 OS=Mus musculus OX=10090 GN=Cux1 PE=1 SV=3	Cux1	165.59	37.5	14	21	27	27	14	15	793610	805380	1.015
P53566	CCAAT/enhancer-binding protein alpha OS=Mus musculus OX=10090 GN=Cebpa PE=1 SV=2	Cebpa	37.43	5.6	0	0	1	1	1	1	0	0
P53568	CCAAT/enhancer-binding protein gamma OS=Mus musculus OX=10090 GN=Cebpg PE=1 SV=1	Cebpg	16.399	20.7	1	1	1	1	1	1	0	43118
P53569	CCAAT/enhancer-binding protein zeta OS=Mus musculus OX=10090 GN=Cebpz PE=1 SV=2	Cebpz	120.26	44.6	25	27	29	34	29	34	2330600	2241600	0.962
P53612	Geranylgeranyl transferase type-2 subunit beta OS=Mus musculus OX=10090 GN=Rabggtb PE=1 SV=2	Rabggtb	37.803	10	2	0	3	3	3	3	115990	96688	0.834
P53702	Cytochrome c-type heme lyase OS=Mus musculus OX=10090 GN=Hccs PE=1 SV=2	Hccs	30.977	49.3	9	9	10	10	10	10	712210	778770	1.093
P53762	Aryl hydrocarbon receptor nuclear translocator OS=Mus musculus OX=10090 GN=Arnt PE=1 SV=3	Arnt	86.962	17.3	6	5	8	8	8	8	211210	179800	0.851
P53798	Squalene synthase OS=Mus musculus OX=10090 GN=Fdft1 PE=1 SV=2	Fdft1	48.154	2.4	1	0	1	0	1	0	23449	0
P53808	Phosphatidylcholine transfer protein OS=Mus musculus OX=10090 GN=Pctp PE=1 SV=2	Pctp	24.785	6.1	1	1	1	1	1	1	0	53827
P53810	Phosphatidylinositol transfer protein alpha isoform OS=Mus musculus OX=10090 GN=Pitpna PE=1 SV=2	Pitpna	31.893	69	20	20	18	18	16	16	3790300	3644800	0.962
P53811	Phosphatidylinositol transfer protein beta isoform OS=Mus musculus OX=10090 GN=Pitpnb PE=1 SV=2	Pitpnb	31.487	63.8	11	15	14	14	12	12	1303200	1453500	1.115
P53986	Monocarboxylate transporter 1 OS=Mus musculus OX=10090 GN=Slc16a1 PE=1 SV=1	Slc16a1	53.267	16.6	6	5	6	7	6	7	1127100	1092200	0.969
P53994	Ras-related protein Rab-2A OS=Mus musculus OX=10090 GN=Rab2a PE=1 SV=1	Rab2a	23.547	68.4	19	15	13	13	6	6	4315000	3671400	0.851
P53995	Anaphase-promoting complex subunit 1 OS=Mus musculus OX=10090 GN=Anapc1 PE=1 SV=2	Anapc1	215.99	20.7	11	20	16	23	16	23	434310	504970	1.163
P53996	Cellular nucleic acid-binding protein OS=Mus musculus OX=10090 GN=Cnbp PE=1 SV=2	Cnbp	19.592	53.9	11	14	8	8	8	8	3293100	3537300	1.074
P54071	Isocitrate dehydrogenase [NADP], mitochondrial OS=Mus musculus OX=10090 GN=Idh2 PE=1 SV=3	Idh2	50.906	52.4	27	29	22	23	21	22	9084000	8655500	0.953
P54103	DnaJ homolog subfamily C member 2 OS=Mus musculus OX=10090 GN=Dnajc2 PE=1 SV=2	Dnajc2	71.721	40.9	18	17	19	19	19	19	1663800	1834100	1.102
P54116	Erythrocyte band 7 integral membrane protein OS=Mus musculus OX=10090 GN=Stom PE=1 SV=3	Stom	31.375	61.3	10	15	12	13	12	13	4138400	5038700	1.218
P54227	Stathmin OS=Mus musculus OX=10090 GN=Stmn1 PE=1 SV=2	Stmn1	17.274	37.6	4	5	5	6	5	6	1816000	2092300	1.152
P54276	DNA mismatch repair protein Msh6 OS=Mus musculus OX=10090 GN=Msh6 PE=1 SV=3	Msh6	151.08	25.3	16	20	19	24	19	24	994280	1311200	1.319
P54279	Mismatch repair endonuclease PMS2 OS=Mus musculus OX=10090 GN=Pms2 PE=2 SV=1	Pms2	95.224	5.6	0	1	0	1	0	1	0	0
P54310	Hormone-sensitive lipase OS=Mus musculus OX=10090 GN=Lipe PE=1 SV=2	Lipe	83.347	33.1	15	13	16	16	16	16	578490	488950	0.845
P54726	UV excision repair protein RAD23 homolog A OS=Mus musculus OX=10090 GN=Rad23a PE=1 SV=2	Rad23a	39.706	43.5	5	7	8	9	5	6	414050	549930	1.328
P54728	UV excision repair protein RAD23 homolog B OS=Mus musculus OX=10090 GN=Rad23b PE=1 SV=2	Rad23b	43.512	48.1	16	17	14	15	11	12	4132400	4153100	1.005
P54729	NEDD8 ultimate buster 1 OS=Mus musculus OX=10090 GN=Nub1 PE=1 SV=2	Nub1	70.306	34.9	13	12	14	15	14	15	992850	944740	0.952
P54731	FAS-associated factor 1 OS=Mus musculus OX=10090 GN=Faf1 PE=1 SV=2	Faf1	73.862	32.7	13	13	14	14	14	14	760710	838980	1.103
P54751	CMP-N-acetylneuraminate-beta-galactosamide-alpha-2,3-sialyltransferase 1 OS=Mus musculus OX=10090 GN=St3gal1 PE=1 SV=1	St3gal1	39.072	13.9	1	4	1	3	1	3	0	77787
P54797	Transport and Golgi organization 2 homolog OS=Mus musculus OX=10090 GN=Tango2 PE=1 SV=1	Tango2	30.947	6.9	0	0	1	1	1	1	0	15985
P54818	Galactocerebrosidase OS=Mus musculus OX=10090 GN=Galc PE=1 SV=2	Galc	77.256	10.8	3	3	4	4	4	4	66535	69101	1.039
P54822	Adenylosuccinate lyase OS=Mus musculus OX=10090 GN=Adsl PE=1 SV=2	Adsl	54.866	59.7	24	28	19	23	19	23	3360300	3651200	1.087
P54823	Probable ATP-dependent RNA helicase DDX6 OS=Mus musculus OX=10090 GN=Ddx6 PE=1 SV=1	Ddx6	54.191	53.6	19	21	14	18	14	18	3917900	3218200	0.821
P54923	[Protein ADP-ribosylarginine] hydrolase OS=Mus musculus OX=10090 GN=Adprh PE=1 SV=1	Adprh	40.068	54.4	15	9	14	14	14	14	1859900	1718800	0.924
P54987	Cis-aconitate decarboxylase OS=Mus musculus OX=10090 GN=Acod1 PE=1 SV=2	Acod1	53.758	66.8	70	55	30	30	30	30	59365000	34296000	0.578
P55012	Solute carrier family 12 member 2 OS=Mus musculus OX=10090 GN=Slc12a2 PE=1 SV=2	Slc12a2	131.03	5.9	2	3	4	4	4	4	54939	53451	0.973
P55096	ATP-binding cassette sub-family D member 3 OS=Mus musculus OX=10090 GN=Abcd3 PE=1 SV=2	Abcd3	75.474	22.2	11	13	10	11	10	11	755330	828700	1.097
P55098	Peroxisome biogenesis factor 2 OS=Mus musculus OX=10090 GN=Pex2 PE=2 SV=1	Pex2	34.731	8.9	1	0	2	1	2	1	17868	0
P55194	SH3 domain-binding protein 1 OS=Mus musculus OX=10090 GN=Sh3bp1 PE=1 SV=3	Sh3bp1	74.172	42.6	20	24	21	19	21	19	1244000	1239300	0.996
P55200	Histone-lysine N-methyltransferase 2A OS=Mus musculus OX=10090 GN=Kmt2a PE=1 SV=3	Kmt2a	429.64	1.7	0	2	4	2	4	2	30799	39452	1.281
P55258	Ras-related protein Rab-8A OS=Mus musculus OX=10090 GN=Rab8a PE=1 SV=2	Rab8a	23.668	43.5	6	3	8	7	4	3	1020500	874930	0.857
P55264	Adenosine kinase OS=Mus musculus OX=10090 GN=Adk PE=1 SV=2	Adk	40.148	39.3	11	19	12	12	12	12	2102300	2409500	1.146
P55302	Alpha-2-macroglobulin receptor-associated protein OS=Mus musculus OX=10090 GN=Lrpap1 PE=1 SV=1	Lrpap1	42.215	49.7	16	16	17	17	17	17	2013000	1482300	0.736
P55772	Ectonucleoside triphosphate diphosphohydrolase 1 OS=Mus musculus OX=10090 GN=Entpd1 PE=1 SV=1	Entpd1	57.205	3.1	1	0	1	1	1	1	0	5929.3
P55821	Stathmin-2 OS=Mus musculus OX=10090 GN=Stmn2 PE=1 SV=1	Stmn2	20.828	10.1	1	1	1	1	1	1	0	383080
P55937	Golgin subfamily A member 3 OS=Mus musculus OX=10090 GN=Golga3 PE=1 SV=3	Golga3	167.22	39.7	37	30	36	38	36	38	2276800	1615400	0.71
P56135	ATP synthase subunit f, mitochondrial OS=Mus musculus OX=10090 GN=Atp5mf PE=1 SV=3	Atp5mf	10.344	26.1	2	2	2	2	2	2	1847400	1699700	0.92
P56183	Ribosomal RNA processing protein 1 homolog A OS=Mus musculus OX=10090 GN=Rrp1 PE=1 SV=2	Rrp1	54.776	34.4	9	8	11	10	11	10	721530	542420	0.752
P56212	cAMP-regulated phosphoprotein 19 OS=Mus musculus OX=10090 GN=Arpp19 PE=1 SV=2	Arpp19	12.293	9.8	0	1	1	1	1	1	0	13628
P56213	FAD-linked sulfhydryl oxidase ALR OS=Mus musculus OX=10090 GN=Gfer PE=1 SV=2	Gfer	22.876	28.3	3	4	5	5	5	5	347750	341570	0.982
P56376	Acylphosphatase-1 OS=Mus musculus OX=10090 GN=Acyp1 PE=1 SV=2	Acyp1	11.241	55.6	5	5	5	5	5	5	474360	469640	0.99
P56379	ATP synthase subunit ATP5MPL, mitochondrial OS=Mus musculus OX=10090 GN=Atp5mpl PE=1 SV=1	Atp5mpl	6.6979	29.3	1	4	2	2	2	2	550400	622210	1.13
P56380	Bis(5'-nucleosyl)-tetraphosphatase [asymmetrical] OS=Mus musculus OX=10090 GN=Nudt2 PE=1 SV=3	Nudt2	16.989	70.1	7	8	6	7	6	7	517790	562270	1.086
P56382	ATP synthase subunit epsilon, mitochondrial OS=Mus musculus OX=10090 GN=Atp5f1e PE=1 SV=2	Atp5f1e	5.8378	28.8	1	2	2	2	2	2	257790	239660	0.93
P56390	Cyclin-dependent kinases regulatory subunit 2 OS=Mus musculus OX=10090 GN=Cks2 PE=1 SV=1	Cks2	9.8742	12.7	0	1	0	1	0	1	0	26480
P56391	Cytochrome c oxidase subunit 6B1 OS=Mus musculus OX=10090 GN=Cox6b1 PE=1 SV=2	Cox6b1	10.071	61.6	3	4	4	4	4	4	1059600	1453000	1.371
P56392	Cytochrome c oxidase subunit 7A1, mitochondrial OS=Mus musculus OX=10090 GN=Cox7a1 PE=1 SV=1	Cox7a1	8.9863	16.2	0	1	1	1	1	1	0	9816.7
P56393	Cytochrome c oxidase subunit 7B, mitochondrial OS=Mus musculus OX=10090 GN=Cox7b PE=3 SV=1	Cox7b	9.0113	10	1	1	1	1	1	1	0	133030
P56394	Cytochrome c oxidase copper chaperone OS=Mus musculus OX=10090 GN=Cox17 PE=1 SV=2	Cox17	6.784	57.1	2	2	2	2	2	2	235340	125200	0.532
P56395	Cytochrome b5 OS=Mus musculus OX=10090 GN=Cyb5a PE=1 SV=2	Cyb5a	15.241	47.8	8	9	5	5	5	5	2817000	2913700	1.034
P56399	Ubiquitin carboxyl-terminal hydrolase 5 OS=Mus musculus OX=10090 GN=Usp5 PE=1 SV=1	Usp5	95.832	45.3	31	36	26	30	26	30	4473400	4672800	1.045
P56477	Interferon regulatory factor 5 OS=Mus musculus OX=10090 GN=Irf5 PE=1 SV=1	Irf5	56.004	32.6	10	13	10	12	10	12	997910	986680	0.989
P56480	ATP synthase subunit beta, mitochondrial OS=Mus musculus OX=10090 GN=Atp5f1b PE=1 SV=2	Atp5f1b	56.3	61.1	44	45	21	22	21	22	49420000	45311000	0.917
P56542	Deoxyribonuclease-2-alpha OS=Mus musculus OX=10090 GN=Dnase2 PE=1 SV=1	Dnase2	38.81	23.2	5	3	6	5	6	5	287330	314910	1.096
P56546	C-terminal-binding protein 2 OS=Mus musculus OX=10090 GN=Ctbp2 PE=1 SV=2	Ctbp2	48.956	37.3	11	10	9	10	6	7	1830700	1914000	1.046
P56565	Protein S100-A1 OS=Mus musculus OX=10090 GN=S100a1 PE=1 SV=2	S100a1	10.505	16	1	1	1	1	1	1	0	57976
P56581	G/T mismatch-specific thymine DNA glycosylase OS=Mus musculus OX=10090 GN=Tdg PE=1 SV=2	Tdg	46.879	7.8	2	2	2	2	2	2	48644	48834	1.004
P56671	Myc-associated zinc finger protein OS=Mus musculus OX=10090 GN=Maz PE=1 SV=1	Maz	48.769	10.3	4	3	4	4	4	4	126700	144780	1.143
P56812	Programmed cell death protein 5 OS=Mus musculus OX=10090 GN=Pdcd5 PE=1 SV=3	Pdcd5	14.275	47.6	6	5	5	4	5	4	671320	619790	0.923
P56873	Protein ZNRD2 OS=Mus musculus OX=10090 GN=Znrd2 PE=1 SV=1	Znrd2	21.336	59.3	5	7	4	5	4	5	431740	544940	1.262
P56959	RNA-binding protein FUS OS=Mus musculus OX=10090 GN=Fus PE=1 SV=1	Fus	52.673	17.8	11	15	8	9	8	9	7286400	6718000	0.922
P56960	Exosome component 10 OS=Mus musculus OX=10090 GN=Exosc10 PE=1 SV=2	Exosc10	100.94	57.3	31	28	30	33	30	33	1719000	1803100	1.049
P57080	Ubiquitin carboxyl-terminal hydrolase 25 OS=Mus musculus OX=10090 GN=Usp25 PE=1 SV=2	Usp25	121.42	31.5	24	16	23	23	23	23	1356600	715550	0.527
P57716	Nicastrin OS=Mus musculus OX=10090 GN=Ncstn PE=1 SV=3	Ncstn	78.491	17.5	9	8	8	8	8	8	755030	645430	0.855
P57725	SAM domain-containing protein SAMSN-1 OS=Mus musculus OX=10090 GN=Samsn1 PE=1 SV=2	Samsn1	41.601	36.6	7	10	8	9	7	8	633430	596660	0.942
P57746	V-type proton ATPase subunit D OS=Mus musculus OX=10090 GN=Atp6v1d PE=1 SV=1	Atp6v1d	28.369	47.8	9	9	9	9	9	9	807410	705050	0.873
P57759	Endoplasmic reticulum resident protein 29 OS=Mus musculus OX=10090 GN=Erp29 PE=1 SV=2	Erp29	28.823	46.9	12	14	11	11	11	11	5544200	5805100	1.047
P57776	Elongation factor 1-delta OS=Mus musculus OX=10090 GN=Eef1d PE=1 SV=3	Eef1d	31.293	55.2	12	19	12	14	10	12	9295500	9878900	1.063
P57780	Alpha-actinin-4 OS=Mus musculus OX=10090 GN=Actn4 PE=1 SV=1	Actn4	104.98	64.7	63	64	50	48	32	31	15818000	15040000	0.951
P57784	U2 small nuclear ribonucleoprotein A' OS=Mus musculus OX=10090 GN=Snrpa1 PE=1 SV=2	Snrpa1	28.357	28.2	8	8	7	7	7	7	1410600	1392000	0.987
P57787	Monocarboxylate transporter 4 OS=Mus musculus OX=10090 GN=Slc16a3 PE=1 SV=1	Slc16a3	50.373	16.8	5	7	5	7	5	7	1396400	1303600	0.934
P57791	CAAX prenyl protease 2 OS=Mus musculus OX=10090 GN=Rce1 PE=2 SV=1	Rce1	35.866	4	1	1	1	1	1	1	0	16566
P58006	Sestrin-1 OS=Mus musculus OX=10090 GN=Sesn1 PE=1 SV=3	Sesn1	56.637	6.3	0	0	0	0	0	0	0	0
P58021	Transmembrane 9 superfamily member 2 OS=Mus musculus OX=10090 GN=Tm9sf2 PE=1 SV=1	Tm9sf2	75.329	21.1	10	10	9	9	9	9	1424800	1276000	0.896
P58044	Isopentenyl-diphosphate Delta-isomerase 1 OS=Mus musculus OX=10090 GN=Idi1 PE=1 SV=1	Idi1	26.289	48.5	8	8	8	9	8	9	1047700	1119200	1.068
P58058	NAD kinase OS=Mus musculus OX=10090 GN=Nadk PE=1 SV=2	Nadk	48.597	33.9	9	10	9	11	9	11	795390	1128700	1.419
P58059	28S ribosomal protein S21, mitochondrial OS=Mus musculus OX=10090 GN=Mrps21 PE=1 SV=1	Mrps21	10.561	40.2	2	2	3	2	3	2	280270	212290	0.757
P58064	28S ribosomal protein S6, mitochondrial OS=Mus musculus OX=10090 GN=Mrps6 PE=1 SV=3	Mrps6	14.308	36.8	2	4	3	5	3	5	265080	195960	0.739
P58069	Ras GTPase-activating protein 2 OS=Mus musculus OX=10090 GN=Rasa2 PE=1 SV=2	Rasa2	96.4	9.7	4	5	5	5	5	5	84783	94690	1.117
P58137	Acyl-coenzyme A thioesterase 8 OS=Mus musculus OX=10090 GN=Acot8 PE=1 SV=1	Acot8	35.827	34.1	5	4	7	7	7	7	304550	284190	0.933
P58242	Acid sphingomyelinase-like phosphodiesterase 3b OS=Mus musculus OX=10090 GN=Smpdl3b PE=1 SV=1	Smpdl3b	51.599	29.2	6	9	9	9	9	9	797610	677260	0.849
P58252	Elongation factor 2 OS=Mus musculus OX=10090 GN=Eef2 PE=1 SV=2	Eef2	95.313	67.8	73	100	57	58	56	57	72833000	77761000	1.068
P58281	Dynamin-like 120 kDa protein, mitochondrial OS=Mus musculus OX=10090 GN=Opa1 PE=1 SV=1	Opa1	111.34	34	19	20	24	24	24	24	1215300	1179700	0.971
P58334	Krueppel-like factor 16 OS=Mus musculus OX=10090 GN=Klf16 PE=1 SV=2	Klf16	25.652	6.8	0	0	1	0	1	0	8884	0
P58389	Serine/threonine-protein phosphatase 2A activator OS=Mus musculus OX=10090 GN=Ptpa PE=1 SV=1	Ptpa	36.71	44.3	9	10	10	9	10	9	2270300	2669500	1.176
P58404	Striatin-4 OS=Mus musculus OX=10090 GN=Strn4 PE=1 SV=2	Strn4	81.644	28.6	9	13	12	15	11	14	347280	343700	0.99
P58462	Forkhead box protein P1 OS=Mus musculus OX=10090 GN=Foxp1 PE=1 SV=1	Foxp1	78.832	15.5	6	4	6	6	5	5	190280	185350	0.974
P58466	Carboxy-terminal domain RNA polymerase II polypeptide A small phosphatase 1 OS=Mus musculus OX=10090 GN=Ctdsp1 PE=1 SV=1	Ctdsp1	29.266	12.6	3	2	3	2	3	2	54772	45612	0.833
P58468	Protein FAM207A OS=Mus musculus OX=10090 GN=Fam207a PE=1 SV=1	Fam207a	24.814	37	5	8	6	6	6	6	323510	299660	0.926
P58501	PAX3- and PAX7-binding protein 1 OS=Mus musculus OX=10090 GN=Paxbp1 PE=1 SV=3	Paxbp1	104.83	17.7	5	7	11	11	11	11	165030	188230	1.141
P58544	BTB/POZ domain-containing protein 1 OS=Mus musculus OX=10090 GN=Btbd1 PE=1 SV=3	Btbd1	53.232	2.5	1	0	1	0	1	0	12811	0
P58681	Toll-like receptor 7 OS=Mus musculus OX=10090 GN=Tlr7 PE=1 SV=1	Tlr7	121.84	27.2	9	8	15	14	15	14	374850	247290	0.66
P58742	Aladin OS=Mus musculus OX=10090 GN=Aaas PE=1 SV=1	Aaas	59.43	43.2	10	14	12	13	12	13	571150	660440	1.156
P58749	Transmembrane 6 superfamily member 1 OS=Mus musculus OX=10090 GN=Tm6sf1 PE=2 SV=2	Tm6sf1	41.662	7.3	2	0	2	1	2	1	24426	0
P58771	Tropomyosin alpha-1 chain OS=Mus musculus OX=10090 GN=Tpm1 PE=1 SV=1	Tpm1	32.68	18	4	4	7	8	3	3	398640	446460	1.12
P58801	Receptor-interacting serine/threonine-protein kinase 2 OS=Mus musculus OX=10090 GN=Ripk2 PE=1 SV=1	Ripk2	60.399	33.4	11	8	10	12	10	12	499470	509400	1.02
P58854	Gamma-tubulin complex component 3 OS=Mus musculus OX=10090 GN=Tubgcp3 PE=1 SV=2	Tubgcp3	103.47	28.7	10	11	13	15	13	15	269760	296950	1.101
P58929	Glucocorticoid modulatory element-binding protein 2 OS=Mus musculus OX=10090 GN=Gmeb2 PE=2 SV=2	Gmeb2	56.631	17.2	2	4	4	6	3	5	100490	117230	1.167
P59016	Vacuolar protein sorting-associated protein 33B OS=Mus musculus OX=10090 GN=Vps33b PE=1 SV=1	Vps33b	70.525	25.4	8	9	10	10	10	10	277860	306640	1.104
P59017	Bcl-2-like protein 13 OS=Mus musculus OX=10090 GN=Bcl2l13 PE=1 SV=2	Bcl2l13	46.719	25.1	5	5	6	5	6	5	461330	568980	1.233
P59048	p53 and DNA damage-regulated protein 1 OS=Mus musculus OX=10090 GN=Pdrg1 PE=2 SV=1	Pdrg1	15.382	26.3	2	3	3	3	3	3	68009	89706	1.319
P59108	Copine-2 OS=Mus musculus OX=10090 GN=Cpne2 PE=1 SV=1	Cpne2	61.035	33.6	11	10	12	12	11	11	607940	577960	0.951
P59110	Sentrin-specific protease 1 OS=Mus musculus OX=10090 GN=Senp1 PE=1 SV=1	Senp1	72.51	22.7	3	5	3	7	3	7	83394	75510	0.905
P59114	mRNA (2'-O-methyladenosine-N(6)-)-methyltransferase OS=Mus musculus OX=10090 GN=Pcif1 PE=1 SV=1	Pcif1	80.504	11.3	3	4	3	5	3	5	89907	99463	1.106
P59178	Lethal(3)malignant brain tumor-like protein 2 OS=Mus musculus OX=10090 GN=L3mbtl2 PE=1 SV=2	L3mbtl2	78.97	4	2	0	2	2	2	2	131720	158000	1.2
P59235	Nucleoporin Nup43 OS=Mus musculus OX=10090 GN=Nup43 PE=1 SV=2	Nup43	41.989	35	8	7	8	8	8	8	607320	621190	1.023
P59279	Ras-related protein Rab-2B OS=Mus musculus OX=10090 GN=Rab2b PE=1 SV=1	Rab2b	24.198	48.1	2	2	9	9	2	2	68882	71857	1.043
P59325	Eukaryotic translation initiation factor 5 OS=Mus musculus OX=10090 GN=Eif5 PE=1 SV=1	Eif5	48.968	46.4	16	18	18	19	18	19	2930300	2962400	1.011
P59326	YTH domain-containing family protein 1 OS=Mus musculus OX=10090 GN=Ythdf1 PE=1 SV=1	Ythdf1	60.878	23.4	4	6	9	10	4	5	187600	231770	1.235
P59328	WD repeat and HMG-box DNA-binding protein 1 OS=Mus musculus OX=10090 GN=Wdhd1 PE=1 SV=2	Wdhd1	124.25	40.2	14	23	23	25	23	25	478860	838140	1.75
P59438	Hermansky-Pudlak syndrome 5 protein homolog OS=Mus musculus OX=10090 GN=Hps5 PE=1 SV=2	Hps5	126.34	11.7	4	8	7	9	7	9	124230	145840	1.174
P59470	DNA-directed RNA polymerase III subunit RPC2 OS=Mus musculus OX=10090 GN=Polr3b PE=1 SV=2	Polr3b	127.71	11.7	6	5	7	6	7	6	123600	123740	1.001
P59481	VIP36-like protein OS=Mus musculus OX=10090 GN=Lman2l PE=1 SV=1	Lman2l	39.881	10.7	2	3	3	2	3	2	39552	37670	0.952
P59672	Ankyrin repeat and SAM domain-containing protein 1A OS=Mus musculus OX=10090 GN=Anks1a PE=1 SV=3	Anks1a	125.24	9.9	3	7	5	7	5	7	152460	110740	0.726
P59708	Splicing factor 3B subunit 6 OS=Mus musculus OX=10090 GN=Sf3b6 PE=1 SV=1	Sf3b6	14.585	44.8	4	5	5	4	5	4	1035600	936220	0.904
P59729	Ras and Rab interactor 3 OS=Mus musculus OX=10090 GN=Rin3 PE=1 SV=2	Rin3	107.22	7	0	3	2	4	2	4	0	148260
P59759	Myocardin-related transcription factor B OS=Mus musculus OX=10090 GN=Mrtfb PE=1 SV=1	Mrtfb	117.55	4.4	1	1	2	2	1	1	0	0
P59764	Dedicator of cytokinesis protein 4 OS=Mus musculus OX=10090 GN=Dock4 PE=1 SV=1	Dock4	226.55	1.4	1	3	1	3	1	3	2060200	1420300	0.689
P59808	SAM and SH3 domain-containing protein 1 OS=Mus musculus OX=10090 GN=Sash1 PE=1 SV=1	Sash1	135.59	23.7	16	14	18	18	17	17	706550	481850	0.682
P59997	Lysine-specific demethylase 2A OS=Mus musculus OX=10090 GN=Kdm2a PE=1 SV=2	Kdm2a	132.68	13.9	0	2	2	5	2	5	19447	40749	2.095
P59999	Actin-related protein 2/3 complex subunit 4 OS=Mus musculus OX=10090 GN=Arpc4 PE=1 SV=3	Arpc4	19.667	53.6	9	11	8	9	8	9	2953100	2692300	0.912
P60003	Transcription elongation factor 1 homolog OS=Mus musculus OX=10090 GN=Elof1 PE=1 SV=1	Elof1	9.4618	21.7	1	2	1	1	1	1	67692	62990	0.931
P60060	Protein transport protein Sec61 subunit gamma OS=Mus musculus OX=10090 GN=Sec61g PE=3 SV=1	Sec61g	7.7412	36.8	2	2	2	2	2	2	688770	633930	0.92
P60122	RuvB-like 1 OS=Mus musculus OX=10090 GN=Ruvbl1 PE=1 SV=1	Ruvbl1	50.213	69.1	30	29	25	25	25	25	7803400	8208100	1.052
P60229	Eukaryotic translation initiation factor 3 subunit E OS=Mus musculus OX=10090 GN=Eif3e PE=1 SV=1	Eif3e	52.22	53.5	23	20	21	20	21	20	4373800	4405500	1.007
P60330	Separin OS=Mus musculus OX=10090 GN=Espl1 PE=1 SV=1	Espl1	233.03	7.7	0	6	2	7	2	7	30895	52681	1.705
P60334	Cysteine dioxygenase type 1 OS=Mus musculus OX=10090 GN=Cdo1 PE=1 SV=1	Cdo1	23.026	3.5	1	1	1	1	1	1	0	226610
P60335	Poly(rC)-binding protein 1 OS=Mus musculus OX=10090 GN=Pcbp1 PE=1 SV=1	Pcbp1	37.497	71.9	21	19	15	14	12	12	12079000	12287000	1.017
P60487	Pyridoxal phosphate phosphatase OS=Mus musculus OX=10090 GN=Pdxp PE=1 SV=1	Pdxp	31.512	19.9	1	3	4	4	4	4	57735	85379	1.479
P60521	Gamma-aminobutyric acid receptor-associated protein-like 2 OS=Mus musculus OX=10090 GN=Gabarapl2 PE=1 SV=1	Gabarapl2	13.667	35.9	3	5	4	4	3	3	370060	302030	0.816
P60603	Reactive oxygen species modulator 1 OS=Mus musculus OX=10090 GN=Romo1 PE=2 SV=1	Romo1	8.1828	21.5	1	1	1	1	1	1	0	192290
P60605	Ubiquitin-conjugating enzyme E2 G2 OS=Mus musculus OX=10090 GN=Ube2g2 PE=1 SV=1	Ube2g2	18.566	42.4	5	5	4	4	4	4	502520	444960	0.885
P60670	Nuclear protein localization protein 4 homolog OS=Mus musculus OX=10090 GN=Nploc4 PE=1 SV=3	Nploc4	68.016	46.2	13	14	16	17	16	17	1064600	973400	0.914
P60710	Actin, cytoplasmic 1 OS=Mus musculus OX=10090 GN=Actb PE=1 SV=1	Actb	41.736	80.3	150	155	30	28	1	1	295050000	240580000	0.815
P60762	Mortality factor 4-like protein 1 OS=Mus musculus OX=10090 GN=Morf4l1 PE=1 SV=2	Morf4l1	41.492	34.3	5	7	7	8	6	6	302000	270670	0.896
P60766	Cell division control protein 42 homolog OS=Mus musculus OX=10090 GN=Cdc42 PE=1 SV=2	Cdc42	21.258	58.6	11	9	8	8	7	7	4858900	4742400	0.976
P60824	Cold-inducible RNA-binding protein OS=Mus musculus OX=10090 GN=Cirbp PE=1 SV=1	Cirbp	18.607	14.5	0	1	2	2	2	2	0	72015
P60843	Eukaryotic initiation factor 4A-I OS=Mus musculus OX=10090 GN=Eif4a1 PE=1 SV=1	Eif4a1	46.153	56.9	38	43	23	24	12	12	28021000	26931000	0.961
P60867	40S ribosomal protein S20 OS=Mus musculus OX=10090 GN=Rps20 PE=1 SV=1	Rps20	13.373	36.1	6	8	5	5	5	5	6638400	6956100	1.048
P60898	DNA-directed RNA polymerase II subunit RPB9 OS=Mus musculus OX=10090 GN=Polr2i PE=1 SV=1	Polr2i	14.523	72.8	6	6	6	7	6	7	276200	378370	1.37
P60904	DnaJ homolog subfamily C member 5 OS=Mus musculus OX=10090 GN=Dnajc5 PE=1 SV=1	Dnajc5	22.101	31.8	5	3	3	3	3	3	417110	349360	0.838
P61021	Ras-related protein Rab-5B OS=Mus musculus OX=10090 GN=Rab5b PE=1 SV=1	Rab5b	23.707	36.7	2	3	6	6	3	3	354290	346740	0.979
P61022	Calcineurin B homologous protein 1 OS=Mus musculus OX=10090 GN=Chp1 PE=1 SV=2	Chp1	22.432	48.2	6	3	7	6	7	6	474220	383850	0.809
P61027	Ras-related protein Rab-10 OS=Mus musculus OX=10090 GN=Rab10 PE=1 SV=1	Rab10	22.541	33	5	9	8	8	7	7	1975400	1864300	0.944
P61028	Ras-related protein Rab-8B OS=Mus musculus OX=10090 GN=Rab8b PE=1 SV=1	Rab8b	23.603	39.1	4	3	7	7	3	3	1145600	875810	0.764
P61079	Ubiquitin-conjugating enzyme E2 D3 OS=Mus musculus OX=10090 GN=Ube2d3 PE=1 SV=1	Ube2d3	16.687	23.8	2	1	1	2	1	2	0	774250
P61082	NEDD8-conjugating enzyme Ubc12 OS=Mus musculus OX=10090 GN=Ube2m PE=1 SV=1	Ube2m	20.9	53.6	7	6	8	7	8	7	1664000	1631800	0.981
P61087	Ubiquitin-conjugating enzyme E2 K OS=Mus musculus OX=10090 GN=Ube2k PE=1 SV=3	Ube2k	22.406	81.5	14	12	13	10	13	10	2391700	2565900	1.073
P61089	Ubiquitin-conjugating enzyme E2 N OS=Mus musculus OX=10090 GN=Ube2n PE=1 SV=1	Ube2n	17.138	52	7	10	7	7	6	6	4551600	4682600	1.029
P61161	Actin-related protein 2 OS=Mus musculus OX=10090 GN=Actr2 PE=1 SV=1	Actr2	44.76	44.4	19	20	14	15	14	15	11647000	11230000	0.964
P61164	Alpha-centractin OS=Mus musculus OX=10090 GN=Actr1a PE=1 SV=1	Actr1a	42.613	52.1	6	6	12	13	5	6	926700	924510	0.998
P61166	Transmembrane protein 258 OS=Mus musculus OX=10090 GN=Tmem258 PE=1 SV=1	Tmem258	9.0788	10.1	1	0	1	1	1	1	0	79779
P61202	COP9 signalosome complex subunit 2 OS=Mus musculus OX=10090 GN=Cops2 PE=1 SV=1	Cops2	51.596	40	17	17	18	18	18	18	2087800	2047700	0.981
P61211	ADP-ribosylation factor-like protein 1 OS=Mus musculus OX=10090 GN=Arl1 PE=1 SV=1	Arl1	20.411	40.3	6	5	6	6	6	6	951210	828670	0.871
P61222	ATP-binding cassette sub-family E member 1 OS=Mus musculus OX=10090 GN=Abce1 PE=1 SV=1	Abce1	67.314	41.9	21	24	18	20	18	20	4726300	5725400	1.211
P61226	Ras-related protein Rap-2b OS=Mus musculus OX=10090 GN=Rap2b PE=1 SV=1	Rap2b	20.504	48.6	3	4	5	6	4	4	341800	321810	0.942
P61255	60S ribosomal protein L26 OS=Mus musculus OX=10090 GN=Rpl26 PE=1 SV=1	Rpl26	17.258	35.2	7	8	7	7	7	7	6422500	5716300	0.89
P61290	Proteasome activator complex subunit 3 OS=Mus musculus OX=10090 GN=Psme3 PE=1 SV=1	Psme3	29.506	65.4	11	13	12	13	12	13	2270800	2816500	1.24
P61327	Protein mago nashi homolog OS=Mus musculus OX=10090 GN=Magoh PE=2 SV=1	Magoh	17.163	61.6	6	6	8	7	8	7	1024400	832240	0.812
P61358	60S ribosomal protein L27 OS=Mus musculus OX=10090 GN=Rpl27 PE=1 SV=2	Rpl27	15.798	42.6	11	12	6	6	6	6	11555000	10987000	0.951
P61406	Telomerase-binding protein EST1A OS=Mus musculus OX=10090 GN=Smg6 PE=1 SV=1	Smg6	160.49	4.1	2	2	3	4	3	4	115100	105400	0.916
P61407	Tudor domain-containing protein 6 OS=Mus musculus OX=10090 GN=Tdrd6 PE=1 SV=1	Tdrd6	237.91	0.3	1	1	1	1	1	1	0	41972
P61460	GATOR complex protein DEPDC5 OS=Mus musculus OX=10090 GN=Depdc5 PE=1 SV=2	Depdc5	180.38	0.7	0	0	0	0	0	0	0	0
P61514	60S ribosomal protein L37a OS=Mus musculus OX=10090 GN=Rpl37a PE=1 SV=2	Rpl37a	10.275	51.1	8	10	5	5	5	5	4688500	4824000	1.029
P61600	N-alpha-acetyltransferase 20 OS=Mus musculus OX=10090 GN=Naa20 PE=1 SV=1	Naa20	20.368	36	3	2	3	3	3	3	259130	195120	0.753
P61620	Protein transport protein Sec61 subunit alpha isoform 1 OS=Mus musculus OX=10090 GN=Sec61a1 PE=1 SV=2	Sec61a1	52.264	21.4	9	7	8	8	8	8	2464100	2009700	0.816
P61750	ADP-ribosylation factor 4 OS=Mus musculus OX=10090 GN=Arf4 PE=1 SV=2	Arf4	20.396	54.4	3	3	8	8	3	3	1055000	948590	0.899
P61759	Prefoldin subunit 3 OS=Mus musculus OX=10090 GN=Vbp1 PE=1 SV=2	Vbp1	22.435	45.9	6	9	8	8	8	8	1055000	1111600	1.054
P61804	Dolichyl-diphosphooligosaccharide--protein glycosyltransferase subunit DAD1 OS=Mus musculus OX=10090 GN=Dad1 PE=1 SV=3	Dad1	12.497	35.4	4	3	4	4	4	4	1505700	1327400	0.882
P61924	Coatomer subunit zeta-1 OS=Mus musculus OX=10090 GN=Copz1 PE=1 SV=1	Copz1	20.198	39.5	6	7	5	5	5	5	1288700	1397400	1.084
P61957	Small ubiquitin-related modifier 2 OS=Mus musculus OX=10090 GN=Sumo2 PE=1 SV=1	Sumo2	10.871	23.2	2	2	2	2	1	1	1059000	1151700	1.088
P61961	Ubiquitin-fold modifier 1 OS=Mus musculus OX=10090 GN=Ufm1 PE=1 SV=1	Ufm1	9.1175	60	1	2	2	3	2	3	822490	841340	1.023
P61963	DDB1- and CUL4-associated factor 7 OS=Mus musculus OX=10090 GN=Dcaf7 PE=1 SV=1	Dcaf7	38.926	20.8	4	3	5	4	5	4	200550	146750	0.732
P61965	WD repeat-containing protein 5 OS=Mus musculus OX=10090 GN=Wdr5 PE=1 SV=1	Wdr5	36.588	53.6	10	7	9	9	9	9	977610	862550	0.882
P61967	AP-1 complex subunit sigma-1A OS=Mus musculus OX=10090 GN=Ap1s1 PE=1 SV=1	Ap1s1	18.733	15.2	0	1	2	2	1	1	0	249220
P61971	Nuclear transport factor 2 OS=Mus musculus OX=10090 GN=Nutf2 PE=1 SV=1	Nutf2	14.478	69.3	6	7	5	5	5	5	1909200	2687400	1.408
P61979	Heterogeneous nuclear ribonucleoprotein K OS=Mus musculus OX=10090 GN=Hnrnpk PE=1 SV=1	Hnrnpk	50.976	58.5	30	39	22	24	22	24	26089000	25994000	0.996
P61982	14-3-3 protein gamma OS=Mus musculus OX=10090 GN=Ywhag PE=1 SV=2	Ywhag	28.302	66.8	9	11	11	12	7	8	6364600	6740100	1.059
P62046	Leucine-rich repeat and calponin homology domain-containing protein 1 OS=Mus musculus OX=10090 GN=Lrch1 PE=1 SV=2	Lrch1	79.075	19	6	4	8	9	8	9	287130	275940	0.961
P62071	Ras-related protein R-Ras2 OS=Mus musculus OX=10090 GN=Rras2 PE=1 SV=1	Rras2	23.399	39.2	2	3	4	5	2	3	106500	112320	1.055
P62073	Mitochondrial import inner membrane translocase subunit Tim10 OS=Mus musculus OX=10090 GN=Timm10 PE=1 SV=1	Timm10	10.333	52.2	3	3	4	4	4	4	345990	374730	1.083
P62075	Mitochondrial import inner membrane translocase subunit Tim13 OS=Mus musculus OX=10090 GN=Timm13 PE=1 SV=1	Timm13	10.458	77.9	6	6	6	6	6	6	817070	923120	1.13
P62077	Mitochondrial import inner membrane translocase subunit Tim8 B OS=Mus musculus OX=10090 GN=Timm8b PE=1 SV=1	Timm8b	9.2864	57.8	3	4	4	4	4	4	210610	233330	1.108
P62082	40S ribosomal protein S7 OS=Mus musculus OX=10090 GN=Rps7 PE=2 SV=1	Rps7	22.127	56.7	11	13	8	9	8	9	7795600	10431000	1.338
P62137	Serine/threonine-protein phosphatase PP1-alpha catalytic subunit OS=Mus musculus OX=10090 GN=Ppp1ca PE=1 SV=1	Ppp1ca	37.54	62.4	20	26	17	19	6	7	7420800	7042900	0.949
P62141	Serine/threonine-protein phosphatase PP1-beta catalytic subunit OS=Mus musculus OX=10090 GN=Ppp1cb PE=1 SV=3	Ppp1cb	37.186	64.2	7	6	16	17	6	6	983620	969460	0.986
P62192	26S proteasome regulatory subunit 4 OS=Mus musculus OX=10090 GN=Psmc1 PE=1 SV=1	Psmc1	49.184	58.9	29	26	21	22	21	22	7592700	7671600	1.01
P62196	26S proteasome regulatory subunit 8 OS=Mus musculus OX=10090 GN=Psmc5 PE=1 SV=1	Psmc5	45.626	67.5	24	28	24	23	24	23	6393000	6558700	1.026
P62242	40S ribosomal protein S8 OS=Mus musculus OX=10090 GN=Rps8 PE=1 SV=2	Rps8	24.205	59.1	20	21	13	13	13	13	19993000	19688000	0.985
P62245	40S ribosomal protein S15a OS=Mus musculus OX=10090 GN=Rps15a PE=1 SV=2	Rps15a	14.839	63.8	12	13	8	8	8	8	7763100	7547700	0.972
P62254	Ubiquitin-conjugating enzyme E2 G1 OS=Mus musculus OX=10090 GN=Ube2g1 PE=1 SV=3	Ube2g1	19.509	32.9	5	6	5	5	5	5	210860	256570	1.217
P62257	Ubiquitin-conjugating enzyme E2 H OS=Mus musculus OX=10090 GN=Ube2h PE=1 SV=1	Ube2h	20.655	16.4	1	2	2	2	2	2	88043	126110	1.432
P62259	14-3-3 protein epsilon OS=Mus musculus OX=10090 GN=Ywhae PE=1 SV=1	Ywhae	29.174	74.5	34	41	20	19	18	17	38764000	37807000	0.975
P62264	40S ribosomal protein S14 OS=Mus musculus OX=10090 GN=Rps14 PE=1 SV=3	Rps14	16.273	39.1	10	10	7	6	7	6	10284000	10795000	1.05
P62267	40S ribosomal protein S23 OS=Mus musculus OX=10090 GN=Rps23 PE=1 SV=3	Rps23	15.807	49.7	7	9	8	8	8	8	6128300	5837500	0.953
P62270	40S ribosomal protein S18 OS=Mus musculus OX=10090 GN=Rps18 PE=1 SV=3	Rps18	17.718	53.9	9	10	10	11	10	11	13975000	12839000	0.919
P62274	40S ribosomal protein S29 OS=Mus musculus OX=10090 GN=Rps29 PE=1 SV=2	Rps29	6.6767	32.1	4	4	2	2	2	2	2102600	2319000	1.103
P62281	40S ribosomal protein S11 OS=Mus musculus OX=10090 GN=Rps11 PE=1 SV=3	Rps11	18.431	45.6	12	10	10	10	10	10	10129000	9630300	0.951
P62301	40S ribosomal protein S13 OS=Mus musculus OX=10090 GN=Rps13 PE=1 SV=2	Rps13	17.222	54.3	11	14	9	9	9	9	11695000	10947000	0.936
P62305	Small nuclear ribonucleoprotein E OS=Mus musculus OX=10090 GN=Snrpe PE=1 SV=1	Snrpe	10.803	38	2	2	3	2	3	2	2320300	2178600	0.939
P62307	Small nuclear ribonucleoprotein F OS=Mus musculus OX=10090 GN=Snrpf PE=1 SV=1	Snrpf	9.7251	24.4	6	6	3	3	3	3	1380700	1393900	1.01
P62309	Small nuclear ribonucleoprotein G OS=Mus musculus OX=10090 GN=Snrpg PE=1 SV=1	Snrpg	8.496	35.5	3	3	4	4	4	4	971310	1327600	1.367
P62311	U6 snRNA-associated Sm-like protein LSm3 OS=Mus musculus OX=10090 GN=Lsm3 PE=1 SV=2	Lsm3	11.845	28.4	2	3	2	2	2	2	238790	326530	1.367
P62313	U6 snRNA-associated Sm-like protein LSm6 OS=Mus musculus OX=10090 GN=Lsm6 PE=1 SV=1	Lsm6	9.1275	33.8	2	2	4	4	4	4	346510	352360	1.017
P62315	Small nuclear ribonucleoprotein Sm D1 OS=Mus musculus OX=10090 GN=Snrpd1 PE=1 SV=1	Snrpd1	13.281	37.8	4	4	4	4	4	4	2415500	2232900	0.924
P62317	Small nuclear ribonucleoprotein Sm D2 OS=Mus musculus OX=10090 GN=Snrpd2 PE=1 SV=1	Snrpd2	13.527	61.9	6	11	8	8	8	8	5225600	5342900	1.022
P62320	Small nuclear ribonucleoprotein Sm D3 OS=Mus musculus OX=10090 GN=Snrpd3 PE=1 SV=1	Snrpd3	13.916	47.6	9	6	4	4	4	4	5455400	5553300	1.018
P62322	U6 snRNA-associated Sm-like protein LSm5 OS=Mus musculus OX=10090 GN=Lsm5 PE=3 SV=2	Lsm5	9.9374	20.9	1	1	1	1	1	1	0	400230
P62325	Protein BTG1 OS=Mus musculus OX=10090 GN=Btg1 PE=1 SV=1	Btg1	19.209	10.5	1	1	1	1	1	1	0	16711
P62331	ADP-ribosylation factor 6 OS=Mus musculus OX=10090 GN=Arf6 PE=1 SV=2	Arf6	20.082	44.6	5	6	5	5	5	5	1195900	1234000	1.032
P62334	26S proteasome regulatory subunit 10B OS=Mus musculus OX=10090 GN=Psmc6 PE=1 SV=1	Psmc6	44.172	57.1	21	16	16	16	16	16	5403100	5435900	1.006
P62340	TATA box-binding protein-like protein 1 OS=Mus musculus OX=10090 GN=Tbpl1 PE=1 SV=1	Tbpl1	20.886	35.5	2	5	4	4	4	4	156110	174270	1.116
P62342	Thioredoxin reductase-like selenoprotein T OS=Mus musculus OX=10090 GN=Selenot PE=1 SV=2	Selenot	22.292	22.1	4	4	3	3	3	3	113300	116220	1.026
P62482	Voltage-gated potassium channel subunit beta-2 OS=Mus musculus OX=10090 GN=Kcnab2 PE=1 SV=1	Kcnab2	41.021	49.3	13	12	14	13	14	13	969030	956380	0.987
P62484	Abl interactor 2 OS=Mus musculus OX=10090 GN=Abi2 PE=1 SV=1	Abi2	49.387	12.3	1	1	5	5	2	2	35531	46709	1.315
P62488	DNA-directed RNA polymerase II subunit RPB7 OS=Mus musculus OX=10090 GN=Polr2g PE=1 SV=1	Polr2g	19.294	36.6	5	4	4	4	4	4	254900	253660	0.995
P62627	Dynein light chain roadblock-type 1 OS=Mus musculus OX=10090 GN=Dynlrb1 PE=1 SV=3	Dynlrb1	10.99	60.4	4	4	4	4	4	4	425750	461800	1.085
P62700	Protein yippee-like 5 OS=Mus musculus OX=10090 GN=Ypel5 PE=1 SV=1	Ypel5	13.841	52.9	5	4	5	5	5	5	275560	213730	0.776
P62702	40S ribosomal protein S4, X isoform OS=Mus musculus OX=10090 GN=Rps4x PE=1 SV=2	Rps4x	29.597	51.7	20	24	16	16	16	16	23402000	23066000	0.986
P62717	60S ribosomal protein L18a OS=Mus musculus OX=10090 GN=Rpl18a PE=1 SV=1	Rpl18a	20.732	48.9	10	15	10	10	10	10	11474000	10778000	0.939
P62743	AP-2 complex subunit sigma OS=Mus musculus OX=10090 GN=Ap2s1 PE=1 SV=1	Ap2s1	17.018	36.6	4	4	5	4	5	4	561030	602120	1.073
P62748	Hippocalcin-like protein 1 OS=Mus musculus OX=10090 GN=Hpcal1 PE=1 SV=2	Hpcal1	22.338	52.8	9	8	10	9	10	9	1395900	1434400	1.028
P62751	60S ribosomal protein L23a OS=Mus musculus OX=10090 GN=Rpl23a PE=1 SV=1	Rpl23a	17.695	43.6	13	12	8	8	8	8	11709000	10765000	0.919
P62754	40S ribosomal protein S6 OS=Mus musculus OX=10090 GN=Rps6 PE=1 SV=1	Rps6	28.68	36.1	10	10	8	8	8	8	9149600	9577800	1.047
P62774	Myotrophin OS=Mus musculus OX=10090 GN=Mtpn PE=1 SV=2	Mtpn	12.861	71.2	8	9	7	8	7	8	3076500	3270500	1.063
P62806	Histone H4 OS=Mus musculus OX=10090 GN=H4c1 PE=1 SV=2	H4c1	11.367	61.2	61	57	14	14	14	14	104950000	89014000	0.848
P62814	V-type proton ATPase subunit B, brain isoform OS=Mus musculus OX=10090 GN=Atp6v1b2 PE=1 SV=1	Atp6v1b2	56.55	55	28	30	21	21	21	21	6761800	6133200	0.907
P62821	Ras-related protein Rab-1A OS=Mus musculus OX=10090 GN=Rab1A PE=1 SV=3	Rab1A	22.677	64.9	17	15	11	11	7	7	8398700	6425200	0.765
P62827	GTP-binding nuclear protein Ran OS=Mus musculus OX=10090 GN=Ran PE=1 SV=3	Ran	24.423	51.4	23	21	14	13	14	13	22719000	22381000	0.985
P62830	60S ribosomal protein L23 OS=Mus musculus OX=10090 GN=Rpl23 PE=1 SV=1	Rpl23	14.865	65.7	11	21	9	10	9	10	9408200	9005500	0.957
P62835	Ras-related protein Rap-1A OS=Mus musculus OX=10090 GN=Rap1a PE=1 SV=1	Rap1a	20.987	59.8	6	6	9	10	4	5	939220	1094800	1.166
P62843	40S ribosomal protein S15 OS=Mus musculus OX=10090 GN=Rps15 PE=1 SV=2	Rps15	17.04	41.4	9	7	6	5	6	5	4144100	4383000	1.058
P62849	40S ribosomal protein S24 OS=Mus musculus OX=10090 GN=Rps24 PE=1 SV=1	Rps24	15.423	29.3	10	8	4	4	4	4	5200500	5184400	0.997
P62852	40S ribosomal protein S25 OS=Mus musculus OX=10090 GN=Rps25 PE=1 SV=1	Rps25	13.742	44.8	7	7	7	7	7	7	6120400	5489400	0.897
P62855	40S ribosomal protein S26 OS=Mus musculus OX=10090 GN=Rps26 PE=1 SV=3	Rps26	13.015	37.4	9	9	4	4	4	4	5348300	5025800	0.94
P62858	40S ribosomal protein S28 OS=Mus musculus OX=10090 GN=Rps28 PE=1 SV=1	Rps28	7.8409	46.4	3	3	2	3	2	3	3620900	3146800	0.869
P62862	40S ribosomal protein S30 OS=Mus musculus OX=10090 GN=Fau PE=1 SV=1	Fau	6.6478	16.9	1	0	1	0	1	0	42694	0
P62869	Elongin-B OS=Mus musculus OX=10090 GN=Elob PE=1 SV=1	Elob	13.17	83.9	7	10	9	9	9	9	2931100	2874800	0.981
P62874	Guanine nucleotide-binding protein G(I)/G(S)/G(T) subunit beta-1 OS=Mus musculus OX=10090 GN=Gnb1 PE=1 SV=3	Gnb1	37.377	56.2	6	8	13	13	7	7	2135700	1886800	0.883
P62876	DNA-directed RNA polymerases I, II, and III subunit RPABC5 OS=Mus musculus OX=10090 GN=Polr2l PE=3 SV=1	Polr2l	7.645	29.9	2	2	2	2	2	2	128610	125860	0.979
P62878	E3 ubiquitin-protein ligase RBX1 OS=Mus musculus OX=10090 GN=Rbx1 PE=1 SV=1	Rbx1	12.274	24.1	2	2	2	2	2	2	538120	535250	0.995
P62880	Guanine nucleotide-binding protein G(I)/G(S)/G(T) subunit beta-2 OS=Mus musculus OX=10090 GN=Gnb2 PE=1 SV=3	Gnb2	37.331	58.2	16	18	13	12	7	6	8142000	6932300	0.851
P62889	60S ribosomal protein L30 OS=Mus musculus OX=10090 GN=Rpl30 PE=1 SV=2	Rpl30	12.784	61.7	7	11	8	7	8	7	8693500	8529500	0.981
P62892	60S ribosomal protein L39 OS=Mus musculus OX=10090 GN=Rpl39 PE=1 SV=2	Rpl39	6.4066	19.6	2	2	2	2	2	2	811360	816270	1.006
P62897	Cytochrome c, somatic OS=Mus musculus OX=10090 GN=Cycs PE=1 SV=2	Cycs	11.605	55.2	11	13	7	7	7	7	4098600	4401800	1.074
P62900	60S ribosomal protein L31 OS=Mus musculus OX=10090 GN=Rpl31 PE=1 SV=1	Rpl31	14.463	40.8	6	6	6	5	6	5	5734000	4973300	0.867
P62908	40S ribosomal protein S3 OS=Mus musculus OX=10090 GN=Rps3 PE=1 SV=1	Rps3	26.674	80.2	29	29	22	22	22	22	28464000	27854000	0.979
P62911	60S ribosomal protein L32 OS=Mus musculus OX=10090 GN=Rpl32 PE=1 SV=2	Rpl32	15.86	47.4	11	14	9	9	9	9	8729900	9006200	1.032
P62915	Transcription initiation factor IIB OS=Mus musculus OX=10090 GN=Gtf2b PE=1 SV=1	Gtf2b	34.819	44.6	8	8	8	7	8	7	873860	880540	1.008
P62918	60S ribosomal protein L8 OS=Mus musculus OX=10090 GN=Rpl8 PE=1 SV=2	Rpl8	28.024	48.6	19	21	14	13	14	13	8652700	9037300	1.044
P62960	Y-box-binding protein 1 OS=Mus musculus OX=10090 GN=Ybx1 PE=1 SV=3	Ybx1	35.73	68.9	26	27	19	18	16	15	18271000	17227000	0.943
P62983	Ubiquitin-40S ribosomal protein S27a OS=Mus musculus OX=10090 GN=Rps27a PE=1 SV=2	Rps27a	17.951	51.3	27	26	8	8	3	3	25960000	23390000	0.901
P62984	Ubiquitin-60S ribosomal protein L40 OS=Mus musculus OX=10090 GN=Uba52 PE=1 SV=2	Uba52	14.728	45.3	0	1	6	6	1	1	0	10604
P62996	Transformer-2 protein homolog beta OS=Mus musculus OX=10090 GN=Tra2b PE=1 SV=1	Tra2b	33.665	28.1	7	6	6	6	6	6	1665400	1779500	1.069
P63001	Ras-related C3 botulinum toxin substrate 1 OS=Mus musculus OX=10090 GN=Rac1 PE=1 SV=1	Rac1	21.45	50	7	8	9	9	4	4	1919400	1874000	0.976
P63005	Platelet-activating factor acetylhydrolase IB subunit alpha OS=Mus musculus OX=10090 GN=Pafah1b1 PE=1 SV=2	Pafah1b1	46.67	59.3	21	25	18	19	18	19	4276900	3810300	0.891
P63011	Ras-related protein Rab-3A OS=Mus musculus OX=10090 GN=Rab3a PE=1 SV=1	Rab3a	24.97	10.5	1	1	2	2	1	1	0	41877
P63015	Paired box protein Pax-6 OS=Mus musculus OX=10090 GN=Pax6 PE=1 SV=1	Pax6	46.683	7.8	0	0	1	1	1	1	0	0
P63017	Heat shock cognate 71 kDa protein OS=Mus musculus OX=10090 GN=Hspa8 PE=1 SV=1	Hspa8	70.87	62.8	86	85	35	37	31	32	148740000	103410000	0.695
P63024	Vesicle-associated membrane protein 3 OS=Mus musculus OX=10090 GN=Vamp3 PE=1 SV=1	Vamp3	11.48	47.6	2	3	2	3	1	2	752370	673390	0.895
P63028	Translationally-controlled tumor protein OS=Mus musculus OX=10090 GN=Tpt1 PE=1 SV=1	Tpt1	19.462	39	10	6	6	5	6	5	5516100	6138100	1.113
P63037	DnaJ homolog subfamily A member 1 OS=Mus musculus OX=10090 GN=Dnaja1 PE=1 SV=1	Dnaja1	44.868	43.3	14	17	13	13	13	13	2979000	2405700	0.808
P63038	60 kDa heat shock protein, mitochondrial OS=Mus musculus OX=10090 GN=Hspd1 PE=1 SV=1	Hspd1	60.955	76.4	61	64	32	34	32	34	51496000	47618000	0.925
P63044	Vesicle-associated membrane protein 2 OS=Mus musculus OX=10090 GN=Vamp2 PE=1 SV=2	Vamp2	12.691	28.4	1	1	2	2	1	1	0	30881
P63073	Eukaryotic translation initiation factor 4E OS=Mus musculus OX=10090 GN=Eif4e PE=1 SV=1	Eif4e	25.053	47	10	10	9	9	9	9	3280700	3039600	0.927
P63082	V-type proton ATPase 16 kDa proteolipid subunit OS=Mus musculus OX=10090 GN=Atp6v0c PE=1 SV=1	Atp6v0c	15.808	11.6	4	2	1	1	1	1	1092000	779930	0.714
P63085	Mitogen-activated protein kinase 1 OS=Mus musculus OX=10090 GN=Mapk1 PE=1 SV=3	Mapk1	41.275	61.2	20	21	18	17	13	12	2441900	2452900	1.005
P63087	Serine/threonine-protein phosphatase PP1-gamma catalytic subunit OS=Mus musculus OX=10090 GN=Ppp1cc PE=1 SV=1	Ppp1cc	36.983	48	2	2	15	16	3	3	477110	389840	0.817
Q6R0H7	Guanine nucleotide-binding protein G(s) subunit alpha isoforms XLas OS=Mus musculus OX=10090 GN=Gnas PE=1 SV=1	Gnas	121.5	9.5	7	5	8	8	7	7	783350	586540	0.749
P63101	14-3-3 protein zeta/delta OS=Mus musculus OX=10090 GN=Ywhaz PE=1 SV=1	Ywhaz	27.771	66.9	23	26	14	15	10	11	18217000	18896000	1.037
P63139	Nuclear transcription factor Y subunit beta OS=Mus musculus OX=10090 GN=Nfyb PE=1 SV=1	Nfyb	22.787	6.3	1	1	1	1	1	1	0	60967
P63154	Crooked neck-like protein 1 OS=Mus musculus OX=10090 GN=Crnkl1 PE=1 SV=1	Crnkl1	83.415	19.9	8	11	10	12	10	12	1553700	1513600	0.974
P63158	High mobility group protein B1 OS=Mus musculus OX=10090 GN=Hmgb1 PE=1 SV=2	Hmgb1	24.893	45.1	12	12	12	13	10	11	2577500	2290500	0.889
P63166	Small ubiquitin-related modifier 1 OS=Mus musculus OX=10090 GN=Sumo1 PE=1 SV=1	Sumo1	11.557	43.6	5	6	4	5	4	5	1136600	845910	0.744
P63168	Dynein light chain 1, cytoplasmic OS=Mus musculus OX=10090 GN=Dynll1 PE=1 SV=1	Dynll1	10.366	50.6	2	4	4	4	1	1	1833800	1709300	0.932
P63213	Guanine nucleotide-binding protein G(I)/G(S)/G(O) subunit gamma-2 OS=Mus musculus OX=10090 GN=Gng2 PE=1 SV=2	Gng2	7.8501	78.9	6	5	4	4	4	4	959560	829900	0.865
P63242	Eukaryotic translation initiation factor 5A-1 OS=Mus musculus OX=10090 GN=Eif5a PE=1 SV=2	Eif5a	16.832	67.5	17	18	10	10	10	10	12855000	13798000	1.073
P63254	Cysteine-rich protein 1 OS=Mus musculus OX=10090 GN=Crip1 PE=1 SV=2	Crip1	8.5497	49.4	1	3	3	3	3	3	216220	369580	1.709
P63260	Actin, cytoplasmic 2 OS=Mus musculus OX=10090 GN=Actg1 PE=1 SV=1	Actg1	41.792	80.3	3	2	30	28	1	1	0	289160
Q9Z199	Transcription elongation factor SPT4-B OS=Mus musculus OX=10090 GN=Supt4h1b PE=2 SV=1	Supt4h1b	13.194	44.4	3	3	4	4	4	4	254370	278760	1.096
P63276	40S ribosomal protein S17 OS=Mus musculus OX=10090 GN=Rps17 PE=1 SV=2	Rps17	15.524	57	13	14	9	9	9	9	7696000	7425500	0.965
P63280	SUMO-conjugating enzyme UBC9 OS=Mus musculus OX=10090 GN=Ube2i PE=1 SV=1	Ube2i	18.007	56.3	8	9	8	7	8	7	2093500	2467500	1.179
P63321	Ras-related protein Ral-A OS=Mus musculus OX=10090 GN=Rala PE=1 SV=1	Rala	23.553	27.2	5	5	5	5	3	3	448360	351460	0.784
P63323	40S ribosomal protein S12 OS=Mus musculus OX=10090 GN=Rps12 PE=1 SV=2	Rps12	14.525	46.2	12	10	8	8	8	8	8198200	8321000	1.015
P63325	40S ribosomal protein S10 OS=Mus musculus OX=10090 GN=Rps10 PE=1 SV=1	Rps10	18.916	43.6	12	18	6	7	6	7	9968600	8323700	0.835
P63328	Serine/threonine-protein phosphatase 2B catalytic subunit alpha isoform OS=Mus musculus OX=10090 GN=Ppp3ca PE=1 SV=1	Ppp3ca	58.643	11.3	1	0	5	4	2	1	639760	0
P63330	Serine/threonine-protein phosphatase 2A catalytic subunit alpha isoform OS=Mus musculus OX=10090 GN=Ppp2ca PE=1 SV=1	Ppp2ca	35.608	57.9	17	19	14	14	12	12	5100200	4440700	0.871
P67778	Prohibitin OS=Mus musculus OX=10090 GN=Phb PE=1 SV=1	Phb	29.82	71.7	21	19	15	15	15	15	7892400	7972000	1.01
P67871	Casein kinase II subunit beta OS=Mus musculus OX=10090 GN=Csnk2b PE=1 SV=1	Csnk2b	24.942	49.3	9	9	6	8	6	8	1976200	1856300	0.939
P67984	60S ribosomal protein L22 OS=Mus musculus OX=10090 GN=Rpl22 PE=1 SV=2	Rpl22	14.759	50.8	3	4	3	4	3	4	4389100	4224000	0.962
P68134	Actin, alpha skeletal muscle OS=Mus musculus OX=10090 GN=Acta1 PE=1 SV=1	Acta1	42.051	42.2	6	12	15	17	1	2	17081000	46890000	2.745
P68037	Ubiquitin-conjugating enzyme E2 L3 OS=Mus musculus OX=10090 GN=Ube2l3 PE=1 SV=1	Ube2l3	17.861	64.9	7	7	6	7	6	7	4552000	4674900	1.027
P68040	Receptor of activated protein C kinase 1 OS=Mus musculus OX=10090 GN=Rack1 PE=1 SV=3	Rack1	35.076	83.9	37	34	24	23	24	23	25576000	26078000	1.02
P68181	cAMP-dependent protein kinase catalytic subunit beta OS=Mus musculus OX=10090 GN=Prkacb PE=1 SV=2	Prkacb	40.707	31.3	2	3	6	7	3	3	257020	287060	1.117
P68254	14-3-3 protein theta OS=Mus musculus OX=10090 GN=Ywhaq PE=1 SV=1	Ywhaq	27.778	63.3	14	13	15	15	11	11	6316300	6411700	1.015
P68368	Tubulin alpha-4A chain OS=Mus musculus OX=10090 GN=Tuba4a PE=1 SV=1	Tuba4a	49.924	54.9	2	2	20	18	2	2	754010	853660	1.132
P68369	Tubulin alpha-1A chain OS=Mus musculus OX=10090 GN=Tuba1a PE=1 SV=1	Tuba1a	50.135	79.2	1	1	26	24	1	1	0	6188.5
P68372	Tubulin beta-4B chain OS=Mus musculus OX=10090 GN=Tubb4b PE=1 SV=1	Tubb4b	49.83	73.5	61	65	25	25	4	4	57755000	67934000	1.176
P68373	Tubulin alpha-1C chain OS=Mus musculus OX=10090 GN=Tuba1c PE=1 SV=1	Tuba1c	49.909	79.1	50	47	26	25	2	3	55145000	64804000	1.175
P68404	Protein kinase C beta type OS=Mus musculus OX=10090 GN=Prkcb PE=1 SV=4	Prkcb	76.75	10.9	0	1	6	6	1	1	0	70286
P68510	14-3-3 protein eta OS=Mus musculus OX=10090 GN=Ywhah PE=1 SV=2	Ywhah	28.211	63	11	15	13	14	10	11	5836500	4804600	0.823
P69566	Ran-binding protein 9 OS=Mus musculus OX=10090 GN=Ranbp9 PE=1 SV=1	Ranbp9	71.011	33.4	11	9	11	12	9	10	645500	747680	1.158
P70122	Ribosome maturation protein SBDS OS=Mus musculus OX=10090 GN=Sbds PE=1 SV=4	Sbds	28.78	46	9	7	8	9	8	9	532830	523510	0.983
P70158	Acid sphingomyelinase-like phosphodiesterase 3a OS=Mus musculus OX=10090 GN=Smpdl3a PE=1 SV=2	Smpdl3a	49.857	21.6	2	1	3	3	3	3	48538	40028	0.825
P70168	Importin subunit beta-1 OS=Mus musculus OX=10090 GN=Kpnb1 PE=1 SV=2	Kpnb1	97.183	50.5	41	47	33	34	33	34	12037000	13765000	1.144
P70182	Phosphatidylinositol 4-phosphate 5-kinase type-1 alpha OS=Mus musculus OX=10090 GN=Pip5k1a PE=1 SV=2	Pip5k1a	60.484	30.2	9	5	10	9	9	7	363920	254810	0.7
P70188	Kinesin-associated protein 3 OS=Mus musculus OX=10090 GN=Kifap3 PE=1 SV=1	Kifap3	91.29	5.2	2	2	2	2	2	2	29253	23920	0.818
P70195	Proteasome subunit beta type-7 OS=Mus musculus OX=10090 GN=Psmb7 PE=1 SV=1	Psmb7	29.891	57	11	13	10	10	10	10	2337700	3066900	1.312
P70196	TNF receptor-associated factor 6 OS=Mus musculus OX=10090 GN=Traf6 PE=1 SV=2	Traf6	60.069	9.8	2	3	3	3	3	3	58930	55211	0.937
P70202	Latexin OS=Mus musculus OX=10090 GN=Lxn PE=1 SV=2	Lxn	25.492	13.5	2	3	2	2	2	2	95365	116210	1.219
P70206	Plexin-A1 OS=Mus musculus OX=10090 GN=Plxna1 PE=1 SV=1	Plxna1	211.1	1.5	1	1	2	2	2	2	0	410680
P70207	Plexin-A2 OS=Mus musculus OX=10090 GN=Plxna2 PE=1 SV=2	Plxna2	211.53	4.4	2	1	2	3	2	3	185720	139230	0.75
P70218	Mitogen-activated protein kinase kinase kinase kinase 1 OS=Mus musculus OX=10090 GN=Map4k1 PE=1 SV=1	Map4k1	91.534	12.2	2	3	5	7	5	7	100800	103530	1.027
P70227	Inositol 1,4,5-trisphosphate receptor type 3 OS=Mus musculus OX=10090 GN=Itpr3 PE=1 SV=3	Itpr3	304.27	17.5	10	20	27	31	25	29	456720	658320	1.441
P70245	3-beta-hydroxysteroid-Delta(8),Delta(7)-isomerase OS=Mus musculus OX=10090 GN=Ebp PE=1 SV=3	Ebp	26.215	9.6	1	1	2	2	2	2	253150	225420	0.89
P70248	Unconventional myosin-If OS=Mus musculus OX=10090 GN=Myo1f PE=1 SV=1	Myo1f	125.95	22.5	13	9	18	18	13	13	881910	761470	0.863
P70261	Paladin OS=Mus musculus OX=10090 GN=Pald1 PE=1 SV=1	Pald1	96.739	15.5	1	5	5	6	5	6	101050	90522	0.896
P70265	6-phosphofructo-2-kinase/fructose-2,6-bisphosphatase 2 OS=Mus musculus OX=10090 GN=Pfkfb2 PE=1 SV=2	Pfkfb2	59.925	11	1	2	4	5	3	3	219490	353090	1.609
P70268	Serine/threonine-protein kinase N1 OS=Mus musculus OX=10090 GN=Pkn1 PE=1 SV=3	Pkn1	104.41	25.1	9	12	14	17	13	16	956960	954270	0.997
P70269	Cathepsin E OS=Mus musculus OX=10090 GN=Ctse PE=1 SV=2	Ctse	42.937	4.5	1	0	2	2	2	2	52306	59264	1.133
P70270	DNA repair and recombination protein RAD54-like OS=Mus musculus OX=10090 GN=Rad54l PE=1 SV=2	Rad54l	84.693	8.6	0	1	0	3	0	3	0	24238
P70279	Surfeit locus protein 6 OS=Mus musculus OX=10090 GN=Surf6 PE=1 SV=1	Surf6	41.234	25.6	6	5	8	8	8	8	616690	548230	0.889
P70280	Vesicle-associated membrane protein 7 OS=Mus musculus OX=10090 GN=Vamp7 PE=1 SV=1	Vamp7	24.967	40	6	7	6	6	6	6	345440	291610	0.844
P70288	Histone deacetylase 2 OS=Mus musculus OX=10090 GN=Hdac2 PE=1 SV=1	Hdac2	55.302	36.5	10	10	14	12	9	7	889870	963510	1.083
P70290	55 kDa erythrocyte membrane protein OS=Mus musculus OX=10090 GN=Mpp1 PE=1 SV=1	Mpp1	52.227	47	15	8	15	13	15	13	884830	534960	0.605
P70295	Ancient ubiquitous protein 1 OS=Mus musculus OX=10090 GN=Aup1 PE=1 SV=1	Aup1	46.121	31	8	5	6	6	6	6	338970	231770	0.684
P70296	Phosphatidylethanolamine-binding protein 1 OS=Mus musculus OX=10090 GN=Pebp1 PE=1 SV=3	Pebp1	20.83	88.2	16	14	12	12	12	12	9257000	10709000	1.157
P70297	Signal transducing adapter molecule 1 OS=Mus musculus OX=10090 GN=Stam PE=1 SV=3	Stam	59.771	25	4	6	8	7	7	7	235290	298720	1.27
P70302	Stromal interaction molecule 1 OS=Mus musculus OX=10090 GN=Stim1 PE=1 SV=2	Stim1	77.566	19.4	6	6	9	9	9	9	271710	265090	0.976
P70303	CTP synthase 2 OS=Mus musculus OX=10090 GN=Ctps2 PE=1 SV=1	Ctps2	65.514	34.3	7	7	12	14	10	12	309840	321070	1.036
P70315	Wiskott-Aldrich syndrome protein homolog OS=Mus musculus OX=10090 GN=Was PE=1 SV=1	Was	54.191	22.9	5	8	6	7	6	7	555710	521980	0.939
P70318	Nucleolysin TIAR OS=Mus musculus OX=10090 GN=Tial1 PE=1 SV=1	Tial1	43.388	26.8	9	11	8	8	5	5	1175800	1110800	0.945
P70333	Heterogeneous nuclear ribonucleoprotein H2 OS=Mus musculus OX=10090 GN=Hnrnph2 PE=1 SV=1	Hnrnph2	49.279	33.4	7	7	11	11	4	4	1087000	1094900	1.007
P70335	Rho-associated protein kinase 1 OS=Mus musculus OX=10090 GN=Rock1 PE=1 SV=1	Rock1	158.17	15.7	8	7	16	16	12	13	281800	249950	0.887
P70336	Rho-associated protein kinase 2 OS=Mus musculus OX=10090 GN=Rock2 PE=1 SV=1	Rock2	160.58	24.2	11	14	19	18	15	15	919980	978450	1.064
P70347	TRAF family member-associated NF-kappa-B activator OS=Mus musculus OX=10090 GN=Tank PE=1 SV=1	Tank	50.939	19.2	6	5	7	6	7	6	363360	378290	1.041
P70349	Histidine triad nucleotide-binding protein 1 OS=Mus musculus OX=10090 GN=Hint1 PE=1 SV=3	Hint1	13.777	77.8	10	16	7	8	7	8	3759000	5961700	1.586
P70353	Nuclear transcription factor Y subunit gamma OS=Mus musculus OX=10090 GN=Nfyc PE=1 SV=2	Nfyc	37.253	5.1	1	1	1	2	1	2	0	42912
P70362	Ubiquitin recognition factor in ER-associated degradation protein 1 OS=Mus musculus OX=10090 GN=Ufd1 PE=1 SV=2	Ufd1	34.481	43.6	9	8	9	9	9	9	979410	1054800	1.077
P70372	ELAV-like protein 1 OS=Mus musculus OX=10090 GN=Elavl1 PE=1 SV=2	Elavl1	36.169	46.9	12	12	11	9	10	9	4556400	4004000	0.879
P70380	Interleukin-18 OS=Mus musculus OX=10090 GN=Il18 PE=1 SV=2	Il18	22.135	30.2	6	1	4	3	4	3	351290	73234	0.208
P70388	DNA repair protein RAD50 OS=Mus musculus OX=10090 GN=Rad50 PE=1 SV=1	Rad50	153.49	29.3	25	24	30	28	30	28	1158000	1264100	1.092
P70398	Probable ubiquitin carboxyl-terminal hydrolase FAF-X OS=Mus musculus OX=10090 GN=Usp9x PE=1 SV=2	Usp9x	290.71	26.8	44	50	46	51	46	51	2784200	2528600	0.908
P70399	TP53-binding protein 1 OS=Mus musculus OX=10090 GN=Tp53bp1 PE=1 SV=3	Tp53bp1	212.73	26.1	15	18	23	22	23	22	820190	692600	0.844
P70403	Protein CASP OS=Mus musculus OX=10090 GN=Cux1 PE=1 SV=2	Cux1	77.268	40.9	1	2	16	14	3	2	57832	224120	3.875
P70404	Isocitrate dehydrogenase [NAD] subunit gamma 1, mitochondrial OS=Mus musculus OX=10090 GN=Idh3g PE=1 SV=1	Idh3g	42.785	51.1	18	21	13	13	13	13	3189300	3057300	0.959
P70429	Ena/VASP-like protein OS=Mus musculus OX=10090 GN=Evl PE=1 SV=2	Evl	44.337	37.7	10	10	9	9	9	9	700600	529740	0.756
P70441	Na(+)/H(+) exchange regulatory cofactor NHE-RF1 OS=Mus musculus OX=10090 GN=Slc9a3r1 PE=1 SV=3	Slc9a3r1	38.6	17.5	5	1	4	3	4	3	236090	210130	0.89
P70444	BH3-interacting domain death agonist OS=Mus musculus OX=10090 GN=Bid PE=1 SV=2	Bid	21.951	33.3	6	6	5	5	5	5	981500	1055000	1.075
P70445	Eukaryotic translation initiation factor 4E-binding protein 2 OS=Mus musculus OX=10090 GN=Eif4ebp2 PE=1 SV=1	Eif4ebp2	12.898	73.3	0	4	2	4	2	4	30950	68872	2.225
P70451	Tyrosine-protein kinase Fer OS=Mus musculus OX=10090 GN=Fer PE=1 SV=2	Fer	94.578	3.9	0	2	0	2	0	2	0	13994
P70452	Syntaxin-4 OS=Mus musculus OX=10090 GN=Stx4 PE=1 SV=1	Stx4	34.165	24.2	4	4	6	6	6	6	370780	245380	0.662
P70460	Vasodilator-stimulated phosphoprotein OS=Mus musculus OX=10090 GN=Vasp PE=1 SV=4	Vasp	39.666	48	23	26	17	17	17	17	8764400	8397800	0.958
P70662	LIM domain-binding protein 1 OS=Mus musculus OX=10090 GN=Ldb1 PE=1 SV=2	Ldb1	46.502	10	1	0	1	1	1	1	0	6007.1
P70665	Sialate O-acetylesterase OS=Mus musculus OX=10090 GN=Siae PE=1 SV=3	Siae	60.775	11.6	1	2	5	5	5	5	237440	211830	0.892
Q60817	Nascent polypeptide-associated complex subunit alpha OS=Mus musculus OX=10090 GN=Naca PE=1 SV=1	Naca	23.384	25.6	6	7	4	4	4	4	8081400	7926300	0.981
P70671	Interferon regulatory factor 3 OS=Mus musculus OX=10090 GN=Irf3 PE=1 SV=1	Irf3	46.852	17.4	4	4	5	4	5	4	174580	212480	1.217
P70677	Caspase-3 OS=Mus musculus OX=10090 GN=Casp3 PE=1 SV=1	Casp3	31.474	37.5	8	9	9	8	9	8	1053600	1089700	1.034
P70697	Uroporphyrinogen decarboxylase OS=Mus musculus OX=10090 GN=Urod PE=1 SV=2	Urod	40.691	42.5	8	9	10	11	10	11	665800	873050	1.311
P70698	CTP synthase 1 OS=Mus musculus OX=10090 GN=Ctps1 PE=1 SV=2	Ctps1	66.682	50.9	34	32	22	23	20	21	3809100	4356800	1.144
P70699	Lysosomal alpha-glucosidase OS=Mus musculus OX=10090 GN=Gaa PE=1 SV=2	Gaa	106.25	20.5	13	14	12	14	12	14	585040	666400	1.139
P70700	DNA-directed RNA polymerase I subunit RPA2 OS=Mus musculus OX=10090 GN=Polr1b PE=1 SV=2	Polr1b	128.21	16.3	7	9	11	15	11	15	367070	363630	0.991
P70704	Phospholipid-transporting ATPase IA OS=Mus musculus OX=10090 GN=Atp8a1 PE=1 SV=2	Atp8a1	131.41	9.5	2	5	6	5	6	5	155590	103340	0.664
P80313	T-complex protein 1 subunit eta OS=Mus musculus OX=10090 GN=Cct7 PE=1 SV=1	Cct7	59.652	64.2	35	41	27	30	27	30	12856000	13461000	1.047
P80314	T-complex protein 1 subunit beta OS=Mus musculus OX=10090 GN=Cct2 PE=1 SV=4	Cct2	57.477	77	46	45	33	33	33	33	23697000	25551000	1.078
P80315	T-complex protein 1 subunit delta OS=Mus musculus OX=10090 GN=Cct4 PE=1 SV=3	Cct4	58.066	63.1	30	34	27	27	27	27	16068000	17040000	1.06
P80316	T-complex protein 1 subunit epsilon OS=Mus musculus OX=10090 GN=Cct5 PE=1 SV=1	Cct5	59.623	61.7	39	49	28	30	28	30	15155000	16584000	1.094
P80317	T-complex protein 1 subunit zeta OS=Mus musculus OX=10090 GN=Cct6a PE=1 SV=3	Cct6a	58.004	61.6	33	34	23	25	23	25	13952000	13962000	1.001
P80318	T-complex protein 1 subunit gamma OS=Mus musculus OX=10090 GN=Cct3 PE=1 SV=1	Cct3	60.629	66.8	44	47	37	36	37	36	25289000	25313000	1.001
P80560	Receptor-type tyrosine-protein phosphatase N2 OS=Mus musculus OX=10090 GN=Ptprn2 PE=1 SV=2	Ptprn2	111.5	1.5	2	2	1	1	1	1	0	125320
P81069	GA-binding protein subunit beta-2 OS=Mus musculus OX=10090 GN=Gabpb2 PE=1 SV=2	Gabpb2	45.658	30.4	2	4	6	5	6	5	124660	166900	1.339
P81117	Nucleobindin-2 OS=Mus musculus OX=10090 GN=Nucb2 PE=1 SV=2	Nucb2	50.304	51.4	19	20	17	18	17	18	2326100	2025800	0.871
P81269	Cyclic AMP-dependent transcription factor ATF-1 OS=Mus musculus OX=10090 GN=Atf1 PE=1 SV=1	Atf1	29.237	15.6	0	1	3	3	1	1	0	60550
P82343	N-acylglucosamine 2-epimerase OS=Mus musculus OX=10090 GN=Renbp PE=1 SV=3	Renbp	49.771	21.9	6	7	7	7	7	7	239860	161930	0.675
P83093	Stromal interaction molecule 2 OS=Mus musculus OX=10090 GN=Stim2 PE=1 SV=2	Stim2	83.924	22.8	12	5	12	8	12	8	352520	259920	0.737
P83626	Tumor necrosis factor receptor superfamily member 26 OS=Mus musculus OX=10090 GN=Tnfrsf26 PE=2 SV=1	Tnfrsf26	22.708	21.6	3	3	3	3	3	3	148570	72440	0.488
P83741	Serine/threonine-protein kinase WNK1 OS=Mus musculus OX=10090 GN=Wnk1 PE=1 SV=2	Wnk1	250.93	13.6	12	17	19	21	15	17	732770	705080	0.962
P83870	PHD finger-like domain-containing protein 5A OS=Mus musculus OX=10090 GN=Phf5a PE=1 SV=1	Phf5a	12.405	68.2	5	9	7	7	7	7	749210	757590	1.011
P83877	Thioredoxin-like protein 4A OS=Mus musculus OX=10090 GN=Txnl4a PE=1 SV=1	Txnl4a	16.786	23.9	3	4	3	3	3	3	281930	263130	0.933
P83882	60S ribosomal protein L36a OS=Mus musculus OX=10090 GN=Rpl36a PE=3 SV=2	Rpl36a	12.441	39.6	6	7	5	7	5	7	2818300	2485600	0.882
P83887	Tubulin gamma-1 chain OS=Mus musculus OX=10090 GN=Tubg1 PE=1 SV=1	Tubg1	51.1	43.5	7	14	10	11	10	11	375200	564110	1.503
P83917	Chromobox protein homolog 1 OS=Mus musculus OX=10090 GN=Cbx1 PE=1 SV=1	Cbx1	21.418	30.8	6	5	6	6	5	5	759490	655580	0.863
P83940	Elongin-C OS=Mus musculus OX=10090 GN=Eloc PE=1 SV=1	Eloc	12.473	65.2	7	7	6	6	6	6	2864800	2855500	0.997
P84078	ADP-ribosylation factor 1 OS=Mus musculus OX=10090 GN=Arf1 PE=1 SV=2	Arf1	20.697	64.1	12	12	10	10	1	1	8810900	7779500	0.883
P84084	ADP-ribosylation factor 5 OS=Mus musculus OX=10090 GN=Arf5 PE=1 SV=2	Arf5	20.529	60.6	3	4	8	9	2	3	730880	718420	0.983
P84089	Enhancer of rudimentary homolog OS=Mus musculus OX=10090 GN=Erh PE=1 SV=1	Erh	12.259	44.2	6	6	4	4	4	4	4303200	3976300	0.924
P84091	AP-2 complex subunit mu OS=Mus musculus OX=10090 GN=Ap2m1 PE=1 SV=1	Ap2m1	49.654	45.1	16	16	15	15	15	15	2294000	2146000	0.935
P84096	Rho-related GTP-binding protein RhoG OS=Mus musculus OX=10090 GN=Rhog PE=1 SV=1	Rhog	21.308	68.6	14	14	11	11	10	10	3761200	3844100	1.022
P84099	60S ribosomal protein L19 OS=Mus musculus OX=10090 GN=Rpl19 PE=1 SV=1	Rpl19	23.466	32.1	11	8	9	8	9	8	7622000	7158700	0.939
P84104	Serine/arginine-rich splicing factor 3 OS=Mus musculus OX=10090 GN=Srsf3 PE=1 SV=1	Srsf3	19.329	18.9	1	2	3	3	2	2	1634500	1490100	0.912
P84228	Histone H3.2 OS=Mus musculus OX=10090 GN=Hist1h3b PE=1 SV=2	Hist1h3b	15.388	59.6	11	11	10	9	1	1	41643000	36840000	0.885
P85094	Isochorismatase domain-containing protein 2A OS=Mus musculus OX=10090 GN=Isoc2a PE=1 SV=1	Isoc2a	22.417	56.8	7	7	6	6	6	6	533190	515400	0.967
P97287	Induced myeloid leukemia cell differentiation protein Mcl-1 homolog OS=Mus musculus OX=10090 GN=Mcl1 PE=1 SV=3	Mcl1	35.217	37.5	4	6	4	6	4	6	338420	322170	0.952
P97300	Neuroplastin OS=Mus musculus OX=10090 GN=Nptn PE=1 SV=3	Nptn	44.373	18.1	9	9	6	6	6	6	1060600	904860	0.853
P97302	Transcription regulator protein BACH1 OS=Mus musculus OX=10090 GN=Bach1 PE=1 SV=1	Bach1	81.373	3.8	0	0	0	0	0	0	0	0
P97304	DNA-directed RNA polymerases I and III subunit RPAC2 OS=Mus musculus OX=10090 GN=Polr1d PE=1 SV=1	Polr1d	15.072	45.9	3	3	4	4	4	4	159750	167970	1.051
P97305	Nuclear factor of activated T-cells, cytoplasmic 3 OS=Mus musculus OX=10090 GN=Nfatc3 PE=1 SV=1	Nfatc3	115.45	2.7	0	1	2	2	2	2	0	50697
P97310	DNA replication licensing factor MCM2 OS=Mus musculus OX=10090 GN=Mcm2 PE=1 SV=3	Mcm2	102.08	44.6	27	35	27	31	27	31	2872800	3934000	1.369
P97311	DNA replication licensing factor MCM6 OS=Mus musculus OX=10090 GN=Mcm6 PE=1 SV=1	Mcm6	92.866	48.2	34	36	30	30	30	30	2929900	4116400	1.405
P97315	Cysteine and glycine-rich protein 1 OS=Mus musculus OX=10090 GN=Csrp1 PE=1 SV=3	Csrp1	20.583	46.1	7	6	7	7	7	7	974120	960140	0.986
P97329	Kinesin-like protein KIF20A OS=Mus musculus OX=10090 GN=Kif20a PE=1 SV=1	Kif20a	99.875	22.2	0	5	0	13	0	13	0	156800
P97351	40S ribosomal protein S3a OS=Mus musculus OX=10090 GN=Rps3a PE=1 SV=3	Rps3a	29.885	61.7	25	28	17	17	17	17	22395000	21654000	0.967
P97352	Protein S100-A13 OS=Mus musculus OX=10090 GN=S100a13 PE=1 SV=1	S100a13	11.158	33.7	1	3	2	3	2	3	161360	214800	1.331
P97355	Spermine synthase OS=Mus musculus OX=10090 GN=Sms PE=1 SV=1	Sms	41.313	40.7	10	9	10	10	10	10	900700	1152100	1.279
P97360	Transcription factor ETV6 OS=Mus musculus OX=10090 GN=Etv6 PE=1 SV=1	Etv6	56.405	23.7	7	4	6	8	6	8	384850	343250	0.892
P97363	Serine palmitoyltransferase 2 OS=Mus musculus OX=10090 GN=Sptlc2 PE=1 SV=2	Sptlc2	62.981	34.1	8	13	12	13	12	13	910240	717080	0.788
P97364	Selenide, water dikinase 2 OS=Mus musculus OX=10090 GN=Sephs2 PE=1 SV=3	Sephs2	47.833	26.1	3	7	5	6	5	6	96450	149000	1.545
P97366	Ecotropic viral integration site 5 protein OS=Mus musculus OX=10090 GN=Evi5 PE=1 SV=2	Evi5	92.942	8.2	0	3	3	5	3	5	111270	123290	1.108
P97369	Neutrophil cytosol factor 4 OS=Mus musculus OX=10090 GN=Ncf4 PE=1 SV=2	Ncf4	38.707	56.9	16	16	12	14	12	14	1974100	2680600	1.358
P97370	Sodium/potassium-transporting ATPase subunit beta-3 OS=Mus musculus OX=10090 GN=Atp1b3 PE=1 SV=1	Atp1b3	31.775	55	12	14	12	12	12	12	6896800	6475400	0.939
P97371	Proteasome activator complex subunit 1 OS=Mus musculus OX=10090 GN=Psme1 PE=1 SV=2	Psme1	28.673	60.2	20	20	16	16	16	16	6048600	3301600	0.546
P97372	Proteasome activator complex subunit 2 OS=Mus musculus OX=10090 GN=Psme2 PE=1 SV=4	Psme2	27.057	57.3	15	16	12	12	12	12	4569800	2776300	0.608
P97376	Protein FRG1 OS=Mus musculus OX=10090 GN=Frg1 PE=1 SV=2	Frg1	29.127	34.5	5	5	8	7	8	7	603330	591040	0.98
P97377	Cyclin-dependent kinase 2 OS=Mus musculus OX=10090 GN=Cdk2 PE=1 SV=2	Cdk2	38.978	46	10	11	11	10	10	9	527230	636170	1.207
P97379	Ras GTPase-activating protein-binding protein 2 OS=Mus musculus OX=10090 GN=G3bp2 PE=1 SV=2	G3bp2	54.087	46.9	12	14	16	16	13	13	1847700	1743100	0.943
P97384	Annexin A11 OS=Mus musculus OX=10090 GN=Anxa11 PE=1 SV=2	Anxa11	54.079	33.8	13	14	14	14	14	14	1826300	1697400	0.929
P97386	DNA ligase 3 OS=Mus musculus OX=10090 GN=Lig3 PE=1 SV=2	Lig3	113.07	22	11	12	15	16	15	16	493450	571270	1.158
P97390	Vacuolar protein sorting-associated protein 45 OS=Mus musculus OX=10090 GN=Vps45 PE=1 SV=1	Vps45	65.052	31.6	11	12	13	12	13	12	676730	561970	0.83
P97393	Rho GTPase-activating protein 5 OS=Mus musculus OX=10090 GN=Arhgap5 PE=1 SV=2	Arhgap5	172.11	11.9	6	11	7	11	7	11	126900	114400	0.901
P97412	Lysosomal-trafficking regulator OS=Mus musculus OX=10090 GN=Lyst PE=1 SV=1	Lyst	425.28	0.3	0	1	0	1	0	1	0	8675.9
P97429	Annexin A4 OS=Mus musculus OX=10090 GN=Anxa4 PE=1 SV=4	Anxa4	35.915	55.8	19	18	16	16	15	15	9132900	6452800	0.707
P97432	Next to BRCA1 gene 1 protein OS=Mus musculus OX=10090 GN=Nbr1 PE=1 SV=1	Nbr1	109.96	3.1	2	0	2	2	2	2	45548	25158	0.552
P97434	Myosin phosphatase Rho-interacting protein OS=Mus musculus OX=10090 GN=Mprip PE=1 SV=2	Mprip	116.41	23.5	6	9	13	12	12	11	294830	232360	0.788
P97449	Aminopeptidase N OS=Mus musculus OX=10090 GN=Anpep PE=1 SV=4	Anpep	109.65	13.3	7	4	8	5	8	5	270510	162500	0.601
P97450	ATP synthase-coupling factor 6, mitochondrial OS=Mus musculus OX=10090 GN=Atp5pf PE=1 SV=1	Atp5pf	12.496	35.2	2	2	3	3	3	3	161640	186280	1.152
P97452	Ribosome biogenesis protein BOP1 OS=Mus musculus OX=10090 GN=Bop1 PE=1 SV=1	Bop1	82.545	55.5	28	30	27	29	27	29	2867600	2743900	0.957
P97461	40S ribosomal protein S5 OS=Mus musculus OX=10090 GN=Rps5 PE=1 SV=3	Rps5	22.889	47.5	12	10	10	11	10	11	9933500	9377800	0.944
P97465	Docking protein 1 OS=Mus musculus OX=10090 GN=Dok1 PE=1 SV=2	Dok1	52.451	25.5	7	6	8	7	8	7	258180	201440	0.78
P97470	Serine/threonine-protein phosphatase 4 catalytic subunit OS=Mus musculus OX=10090 GN=Ppp4c PE=1 SV=2	Ppp4c	35.08	48.5	7	7	10	10	8	8	913040	900790	0.987
P97471	Mothers against decapentaplegic homolog 4 OS=Mus musculus OX=10090 GN=Smad4 PE=1 SV=2	Smad4	60.341	26	5	7	9	8	9	8	198860	253920	1.277
P97473	RISC-loading complex subunit TARBP2 OS=Mus musculus OX=10090 GN=Tarbp2 PE=1 SV=2	Tarbp2	38.842	6.8	2	3	2	2	2	2	77974	66865	0.858
P97477	Aurora kinase A OS=Mus musculus OX=10090 GN=Aurka PE=1 SV=1	Aurka	44.772	13.4	0	3	0	3	0	3	0	52988
P97478	5-demethoxyubiquinone hydroxylase, mitochondrial OS=Mus musculus OX=10090 GN=Coq7 PE=1 SV=3	Coq7	24.041	35.9	3	1	3	3	3	3	104700	0
P97479	Unconventional myosin-VIIa OS=Mus musculus OX=10090 GN=Myo7a PE=1 SV=2	Myo7a	254.94	3.5	2	2	3	3	3	3	36274	34512	0.951
P97480	Eyes absent homolog 3 OS=Mus musculus OX=10090 GN=Eya3 PE=1 SV=2	Eya3	55.973	21.2	3	7	5	8	5	8	133030	129160	0.971
P97492	Regulator of G-protein signaling 14 OS=Mus musculus OX=10090 GN=Rgs14 PE=1 SV=2	Rgs14	59.846	26	1	6	3	7	3	7	112170	129270	1.152
P97493	Thioredoxin, mitochondrial OS=Mus musculus OX=10090 GN=Txn2 PE=1 SV=1	Txn2	18.255	36.7	2	3	4	4	4	4	455480	474820	1.042
P97494	Glutamate--cysteine ligase catalytic subunit OS=Mus musculus OX=10090 GN=Gclc PE=1 SV=4	Gclc	72.571	37.2	15	15	17	17	17	17	1512600	1463700	0.968
P97496	SWI/SNF complex subunit SMARCC1 OS=Mus musculus OX=10090 GN=Smarcc1 PE=1 SV=2	Smarcc1	122.89	43.8	39	40	35	35	28	28	3320600	3308000	0.996
P97499	Telomerase protein component 1 OS=Mus musculus OX=10090 GN=Tep1 PE=1 SV=1	Tep1	291.46	9	6	11	12	15	12	15	452640	470140	1.039
P97742	Carnitine O-palmitoyltransferase 1, liver isoform OS=Mus musculus OX=10090 GN=Cpt1a PE=1 SV=4	Cpt1a	88.25	18.5	5	6	6	6	6	6	223470	189180	0.847
P97760	DNA-directed RNA polymerase II subunit RPB3 OS=Mus musculus OX=10090 GN=Polr2c PE=1 SV=2	Polr2c	31.443	49.8	5	7	8	9	8	9	411190	429810	1.045
P97762	Retinitis pigmentosa 9 protein homolog OS=Mus musculus OX=10090 GN=rp9 PE=1 SV=1	rp9	25.261	10.3	1	2	1	2	1	2	0	18186
P97765	WW domain-binding protein 2 OS=Mus musculus OX=10090 GN=Wbp2 PE=1 SV=1	Wbp2	28.032	23	1	5	3	3	3	3	121900	195850	1.607
P97770	THUMP domain-containing protein 3 OS=Mus musculus OX=10090 GN=Thumpd3 PE=1 SV=1	Thumpd3	56.431	33.5	7	10	8	11	8	11	565250	598860	1.059
P97783	Protein AF1q OS=Mus musculus OX=10090 GN=Mllt11 PE=1 SV=1	Mllt11	10.029	15.6	0	0	1	1	1	1	0	17765
P97784	Cryptochrome-1 OS=Mus musculus OX=10090 GN=Cry1 PE=1 SV=1	Cry1	68.001	5	0	1	0	2	0	2	0	365450
P97789	5'-3' exoribonuclease 1 OS=Mus musculus OX=10090 GN=Xrn1 PE=1 SV=1	Xrn1	194.31	25.2	24	25	26	27	26	27	1096900	833090	0.759
P97797	Tyrosine-protein phosphatase non-receptor type substrate 1 OS=Mus musculus OX=10090 GN=Sirpa PE=1 SV=2	Sirpa	56.413	25.3	6	10	7	7	7	7	706800	1023600	1.448
P97801	Survival motor neuron protein OS=Mus musculus OX=10090 GN=Smn1 PE=1 SV=1	Smn1	31.254	34.4	5	3	5	4	5	4	330430	346880	1.05
P97807	Fumarate hydratase, mitochondrial OS=Mus musculus OX=10090 GN=Fh PE=1 SV=3	Fh	54.356	63.7	24	25	19	20	19	20	9153200	9437500	1.031
P97808	FXYD domain-containing ion transport regulator 5 OS=Mus musculus OX=10090 GN=Fxyd5 PE=1 SV=3	Fxyd5	19.454	62.4	5	5	5	5	5	5	346980	337520	0.973
P97814	Proline-serine-threonine phosphatase-interacting protein 1 OS=Mus musculus OX=10090 GN=Pstpip1 PE=1 SV=1	Pstpip1	47.59	37.3	16	14	15	15	15	15	1766300	1196300	0.677
P97819	85/88 kDa calcium-independent phospholipase A2 OS=Mus musculus OX=10090 GN=Pla2g6 PE=1 SV=3	Pla2g6	89.559	3.6	1	1	1	2	1	2	0	21356
P97820	Mitogen-activated protein kinase kinase kinase kinase 4 OS=Mus musculus OX=10090 GN=Map4k4 PE=1 SV=1	Map4k4	140.6	18.4	11	10	13	14	8	10	385380	447600	1.161
P97821	Dipeptidyl peptidase 1 OS=Mus musculus OX=10090 GN=Ctsc PE=1 SV=1	Ctsc	52.376	31.8	11	11	9	8	9	8	1603500	1266100	0.79
P97822	Acidic leucine-rich nuclear phosphoprotein 32 family member E OS=Mus musculus OX=10090 GN=Anp32e PE=1 SV=2	Anp32e	29.622	30.4	11	12	6	7	6	7	3275500	4175000	1.275
P97823	Acyl-protein thioesterase 1 OS=Mus musculus OX=10090 GN=Lypla1 PE=1 SV=1	Lypla1	24.687	60.9	7	6	6	8	6	8	770110	803610	1.043
P97825	Jupiter microtubule associated homolog 1 OS=Mus musculus OX=10090 GN=Jpt1 PE=1 SV=3	Jpt1	16.08	54.5	1	1	2	2	2	2	12853	20643	1.606
P97855	Ras GTPase-activating protein-binding protein 1 OS=Mus musculus OX=10090 GN=G3bp1 PE=1 SV=1	G3bp1	51.828	47.3	34	30	19	19	16	16	6075600	6351200	1.045
P97858	Solute carrier family 35 member B1 OS=Mus musculus OX=10090 GN=Slc35b1 PE=1 SV=1	Slc35b1	35.882	8.1	2	3	2	2	2	2	139450	136030	0.975
P97864	Caspase-7 OS=Mus musculus OX=10090 GN=Casp7 PE=1 SV=2	Casp7	34.06	31.7	5	3	6	7	5	6	199620	169200	0.848
P97865	Peroxisomal targeting signal 2 receptor OS=Mus musculus OX=10090 GN=Pex7 PE=1 SV=1	Pex7	35.502	10.4	0	0	0	0	0	0	0	0
P97868	E3 ubiquitin-protein ligase RBBP6 OS=Mus musculus OX=10090 GN=Rbbp6 PE=1 SV=5	Rbbp6	199.59	13	13	15	14	14	14	14	618340	568230	0.919
P97930	Thymidylate kinase OS=Mus musculus OX=10090 GN=Dtymk PE=1 SV=2	Dtymk	23.914	44.8	8	10	10	9	10	9	421280	505720	1.2
P97931	Uracil-DNA glycosylase OS=Mus musculus OX=10090 GN=Ung PE=1 SV=3	Ung	33.925	5.6	0	0	0	1	0	1	0	7538.5
P98078	Disabled homolog 2 OS=Mus musculus OX=10090 GN=Dab2 PE=1 SV=2	Dab2	82.311	41.6	20	12	18	16	18	16	2045000	1122300	0.549
P98083	SHC-transforming protein 1 OS=Mus musculus OX=10090 GN=Shc1 PE=1 SV=3	Shc1	62.607	29.4	9	10	9	11	8	10	822090	892720	1.086
P98192	Dihydroxyacetone phosphate acyltransferase OS=Mus musculus OX=10090 GN=Gnpat PE=1 SV=1	Gnpat	76.869	13.3	3	3	3	4	3	4	42175	51570	1.223
P98195	Probable phospholipid-transporting ATPase IIB OS=Mus musculus OX=10090 GN=Atp9b PE=1 SV=4	Atp9b	129.02	15.8	11	5	10	10	10	10	275650	234700	0.851
P98197	Probable phospholipid-transporting ATPase IH OS=Mus musculus OX=10090 GN=Atp11a PE=1 SV=1	Atp11a	135.5	3	1	0	1	1	1	1	0	0
P99024	Tubulin beta-5 chain OS=Mus musculus OX=10090 GN=Tubb5 PE=1 SV=1	Tubb5	49.67	70	11	14	24	25	4	5	16930000	19006000	1.123
P99027	60S acidic ribosomal protein P2 OS=Mus musculus OX=10090 GN=Rplp2 PE=1 SV=3	Rplp2	11.651	84.3	11	11	6	6	6	6	4337800	5206700	1.2
P99028	Cytochrome b-c1 complex subunit 6, mitochondrial OS=Mus musculus OX=10090 GN=Uqcrh PE=1 SV=2	Uqcrh	10.435	29.2	1	2	1	2	1	2	0	190780
P99029	Peroxiredoxin-5, mitochondrial OS=Mus musculus OX=10090 GN=Prdx5 PE=1 SV=2	Prdx5	21.897	56.7	16	17	11	11	11	11	10461000	9315500	0.89
Q00196	POU domain, class 2, transcription factor 2 OS=Mus musculus OX=10090 GN=Pou2f2 PE=2 SV=4	Pou2f2	49.438	9.9	1	1	3	3	1	1	0	24028
Q00262	Syntaxin-2 OS=Mus musculus OX=10090 GN=Stx2 PE=1 SV=1	Stx2	33.177	14.5	2	2	2	2	2	2	43653	35112	0.804
Q00356	Mast cell protease-like protein OS=Mus musculus OX=10090 GN=Mcptl PE=3 SV=1	Mcptl	26.774	4.1	1	1	1	1	1	1	0	189230
Q00420	GA-binding protein subunit beta-1 OS=Mus musculus OX=10090 GN=Gabpb1 PE=1 SV=2	Gabpb1	41.357	5.2	1	0	1	1	1	1	0	0
Q00422	GA-binding protein alpha chain OS=Mus musculus OX=10090 GN=Gabpa PE=1 SV=2	Gabpa	51.344	44.5	7	8	10	12	10	12	690030	716110	1.038
Q00519	Xanthine dehydrogenase/oxidase OS=Mus musculus OX=10090 GN=Xdh PE=1 SV=5	Xdh	146.56	1.5	0	1	0	1	0	1	0	8866.7
Q00547	Hyaluronan mediated motility receptor OS=Mus musculus OX=10090 GN=Hmmr PE=1 SV=4	Hmmr	91.784	17.4	0	4	3	7	3	7	63764	136310	2.138
Q00558	40-kDa huntingtin-associated protein OS=Mus musculus OX=10090 GN=F8a1 PE=1 SV=1	F8a1	40.489	13.7	4	1	4	3	4	3	45492	63404	1.394
Q00612	Glucose-6-phosphate 1-dehydrogenase X OS=Mus musculus OX=10090 GN=G6pdx PE=1 SV=3	G6pdx	59.262	75.1	38	38	34	34	34	34	13054000	12980000	0.994
Q00651	Integrin alpha-4 OS=Mus musculus OX=10090 GN=Itga4 PE=1 SV=1	Itga4	115.69	28.5	12	19	18	21	18	21	1493100	1638800	1.098
Q00899	Transcriptional repressor protein YY1 OS=Mus musculus OX=10090 GN=Yy1 PE=1 SV=1	Yy1	44.716	22.9	3	6	6	7	6	7	413290	438720	1.062
Q00PI9	Heterogeneous nuclear ribonucleoprotein U-like protein 2 OS=Mus musculus OX=10090 GN=Hnrnpul2 PE=1 SV=2	Hnrnpul2	84.939	36.2	24	18	20	20	20	20	2964900	2715100	0.916
Q01063	cAMP-specific 3',5'-cyclic phosphodiesterase 4D OS=Mus musculus OX=10090 GN=Pde4d PE=1 SV=2	Pde4d	84.562	6.3	1	0	3	3	1	1	0	9710.9
Q01147	Cyclic AMP-responsive element-binding protein 1 OS=Mus musculus OX=10090 GN=Creb1 PE=1 SV=1	Creb1	36.674	17.3	4	3	4	4	2	2	522000	469390	0.899
Q01320	DNA topoisomerase 2-alpha OS=Mus musculus OX=10090 GN=Top2a PE=1 SV=2	Top2a	172.79	40.2	18	34	44	52	31	40	1063700	2330700	2.191
Q01405	Protein transport protein Sec23A OS=Mus musculus OX=10090 GN=Sec23a PE=1 SV=2	Sec23a	86.161	36.3	18	17	19	20	15	16	1249500	1103600	0.883
Q01514	Guanylate-binding protein 1 OS=Mus musculus OX=10090 GN=Gbp1 PE=1 SV=1	Gbp1	67.711	23.1	13	0	13	1	9	1	1073200	0
Q01730	Ras suppressor protein 1 OS=Mus musculus OX=10090 GN=Rsu1 PE=1 SV=3	Rsu1	31.55	25.3	5	6	6	6	6	6	529780	609980	1.151
Q01768	Nucleoside diphosphate kinase B OS=Mus musculus OX=10090 GN=Nme2 PE=1 SV=1	Nme2	17.363	73	12	15	11	11	7	7	9558700	8902200	0.931
Q01853	Transitional endoplasmic reticulum ATPase OS=Mus musculus OX=10090 GN=Vcp PE=1 SV=4	Vcp	89.321	73.7	73	74	50	49	49	49	33229000	35597000	1.071
Q01965	T-lymphocyte surface antigen Ly-9 OS=Mus musculus OX=10090 GN=Ly9 PE=1 SV=2	Ly9	73.142	25.7	9	9	9	10	9	10	701510	597050	0.851
Q02053	Ubiquitin-like modifier-activating enzyme 1 OS=Mus musculus OX=10090 GN=Uba1 PE=1 SV=1	Uba1	117.81	53.6	53	53	38	38	38	38	20108000	17628000	0.877
Q02242	Programmed cell death protein 1 OS=Mus musculus OX=10090 GN=Pdcd1 PE=1 SV=1	Pdcd1	31.842	8	0	1	0	1	0	1	0	0
Q02395	Metal-response element-binding transcription factor 2 OS=Mus musculus OX=10090 GN=Mtf2 PE=1 SV=2	Mtf2	66.924	17	0	3	3	5	3	5	50578	51748	1.023
Q02614	SAP30-binding protein OS=Mus musculus OX=10090 GN=Sap30bp PE=1 SV=2	Sap30bp	33.832	29.2	4	4	6	4	6	4	296450	258070	0.871
Q02819	Nucleobindin-1 OS=Mus musculus OX=10090 GN=Nucb1 PE=1 SV=2	Nucb1	53.408	47.9	23	23	20	21	20	21	2799900	2396700	0.856
Q03141	MAP/microtubule affinity-regulating kinase 3 OS=Mus musculus OX=10090 GN=Mark3 PE=1 SV=2	Mark3	84.389	15.9	3	3	7	6	4	4	95189	89575	0.941
Q03145	Ephrin type-A receptor 2 OS=Mus musculus OX=10090 GN=Epha2 PE=1 SV=3	Epha2	108.85	2.9	0	2	0	2	0	2	0	28983
Q03147	Cyclin-dependent kinase 7 OS=Mus musculus OX=10090 GN=Cdk7 PE=1 SV=2	Cdk7	38.968	25.7	4	2	5	5	5	5	185120	180840	0.977
Q03265	ATP synthase subunit alpha, mitochondrial OS=Mus musculus OX=10090 GN=Atp5f1a PE=1 SV=1	Atp5f1a	59.752	55.7	40	46	29	26	29	26	36177000	33359000	0.922
Q03267	DNA-binding protein Ikaros OS=Mus musculus OX=10090 GN=Ikzf1 PE=1 SV=2	Ikzf1	57.336	29	10	12	12	10	10	8	582590	595570	1.022
Q03347	Runt-related transcription factor 1 OS=Mus musculus OX=10090 GN=Runx1 PE=1 SV=1	Runx1	48.609	19.7	4	4	5	6	5	6	184930	162620	0.879
Q03385	Ral guanine nucleotide dissociation stimulator OS=Mus musculus OX=10090 GN=Ralgds PE=1 SV=2	Ralgds	94.201	2.2	1	1	1	1	1	1	0	530470
Q03958	Prefoldin subunit 6 OS=Mus musculus OX=10090 GN=Pfdn6 PE=1 SV=1	Pfdn6	14.454	45.7	7	4	7	6	7	6	695130	762950	1.098
Q03963	Interferon-induced, double-stranded RNA-activated protein kinase OS=Mus musculus OX=10090 GN=Eif2ak2 PE=1 SV=2	Eif2ak2	58.279	26.6	14	8	12	9	12	9	2051100	457270	0.223
Q04207	Transcription factor p65 OS=Mus musculus OX=10090 GN=Rela PE=1 SV=1	Rela	60.211	22.6	6	5	8	9	7	8	504150	628750	1.247
Q04447	Creatine kinase B-type OS=Mus musculus OX=10090 GN=Ckb PE=1 SV=1	Ckb	42.713	63.5	24	29	18	18	18	18	10759000	10539000	0.98
Q04646	Sodium/potassium-transporting ATPase subunit gamma OS=Mus musculus OX=10090 GN=Fxyd2 PE=1 SV=2	Fxyd2	7.5194	42.9	2	3	2	2	2	2	150330	248840	1.655
Q04692	SWI/SNF-related matrix-associated actin-dependent regulator of chromatin subfamily A containing DEAD/H box 1 OS=Mus musculus OX=10090 GN=Smarcad1 PE=1 SV=2	Smarcad1	116.45	17.3	8	10	10	12	10	12	267280	337710	1.264
Q04750	DNA topoisomerase 1 OS=Mus musculus OX=10090 GN=Top1 PE=1 SV=2	Top1	90.875	44.2	26	28	25	30	23	27	5770900	4944000	0.857
Q04863	Transcription factor RelB OS=Mus musculus OX=10090 GN=Relb PE=1 SV=2	Relb	60.305	16.1	3	6	6	7	6	7	146780	153500	1.046
Q04899	Cyclin-dependent kinase 18 OS=Mus musculus OX=10090 GN=Cdk18 PE=1 SV=1	Cdk18	51.847	29.5	8	10	9	10	6	7	233140	189340	0.812
Q05117	Tartrate-resistant acid phosphatase type 5 OS=Mus musculus OX=10090 GN=Acp5 PE=1 SV=2	Acp5	36.807	16.2	1	3	3	3	3	3	127910	152760	1.194
Q05144	Ras-related C3 botulinum toxin substrate 2 OS=Mus musculus OX=10090 GN=Rac2 PE=1 SV=1	Rac2	21.441	53.1	10	9	9	10	4	5	9599100	9152500	0.953
Q05186	Reticulocalbin-1 OS=Mus musculus OX=10090 GN=Rcn1 PE=1 SV=1	Rcn1	38.113	36.6	4	4	8	6	8	6	347930	334860	0.962
Q05512	Serine/threonine-protein kinase MARK2 OS=Mus musculus OX=10090 GN=Mark2 PE=1 SV=3	Mark2	86.305	26.5	10	13	13	13	10	11	477040	439460	0.921
Q05769	Prostaglandin G/H synthase 2 OS=Mus musculus OX=10090 GN=Ptgs2 PE=1 SV=1	Ptgs2	69.012	60.9	38	35	27	26	26	25	21498000	13708000	0.638
Q05816	Fatty acid-binding protein 5 OS=Mus musculus OX=10090 GN=Fabp5 PE=1 SV=3	Fabp5	15.137	72.6	13	14	9	9	9	9	6195800	6828400	1.102
Q05860	Formin-1 OS=Mus musculus OX=10090 GN=Fmn1 PE=1 SV=2	Fmn1	163.58	5.7	2	3	5	6	5	6	109250	84143	0.77
Q05910	Disintegrin and metalloproteinase domain-containing protein 8 OS=Mus musculus OX=10090 GN=Adam8 PE=1 SV=3	Adam8	90.046	12.2	5	5	6	5	6	5	243040	166520	0.685
Q05915	GTP cyclohydrolase 1 OS=Mus musculus OX=10090 GN=Gch1 PE=1 SV=1	Gch1	27.014	37.8	8	5	8	6	8	6	663640	245760	0.37
Q05920	Pyruvate carboxylase, mitochondrial OS=Mus musculus OX=10090 GN=Pc PE=1 SV=1	Pc	129.68	18.7	7	10	15	13	15	13	377440	346010	0.917
Q05A36	RNA-binding E3 ubiquitin-protein ligase MEX3C OS=Mus musculus OX=10090 GN=Mex3c PE=2 SV=2	Mex3c	68.573	2.3	0	0	0	1	0	1	0	1880.8
Q05BC3	Echinoderm microtubule-associated protein-like 1 OS=Mus musculus OX=10090 GN=Eml1 PE=1 SV=1	Eml1	89.679	2.1	1	0	1	0	1	0	15839	0
Q05CL8	La-related protein 7 OS=Mus musculus OX=10090 GN=Larp7 PE=1 SV=2	Larp7	64.802	31.4	12	12	14	13	14	13	798350	775330	0.971
Q05D44	Eukaryotic translation initiation factor 5B OS=Mus musculus OX=10090 GN=Eif5b PE=1 SV=2	Eif5b	137.61	33.4	36	42	34	37	34	37	4460800	4477500	1.004
Q06138	Calcium-binding protein 39 OS=Mus musculus OX=10090 GN=Cab39 PE=1 SV=2	Cab39	39.842	47.5	15	14	16	17	13	14	1877600	1790200	0.953
Q06180	Tyrosine-protein phosphatase non-receptor type 2 OS=Mus musculus OX=10090 GN=Ptpn2 PE=1 SV=2	Ptpn2	47.36	29.1	7	8	7	8	7	8	348480	328160	0.942
Q06185	ATP synthase subunit e, mitochondrial OS=Mus musculus OX=10090 GN=Atp5me PE=1 SV=2	Atp5me	8.2355	62	5	6	3	5	3	5	1639500	1416500	0.864
Q06335	Amyloid-like protein 2 OS=Mus musculus OX=10090 GN=Aplp2 PE=1 SV=4	Aplp2	80.466	1.8	0	0	1	1	1	1	0	6336.9
Q06649	SH3 domain-binding protein 2 OS=Mus musculus OX=10090 GN=Sh3bp2 PE=1 SV=1	Sh3bp2	62.208	19.1	6	3	6	4	6	4	98702	126650	1.283
Q07076	Annexin A7 OS=Mus musculus OX=10090 GN=Anxa7 PE=1 SV=2	Anxa7	49.925	31.5	14	12	14	13	14	13	4330900	3562800	0.823
Q07113	Cation-independent mannose-6-phosphate receptor OS=Mus musculus OX=10090 GN=Igf2r PE=1 SV=1	Igf2r	273.81	31.3	43	54	51	52	51	52	3532500	4266400	1.208
Q07139	Protein ECT2 OS=Mus musculus OX=10090 GN=Ect2 PE=1 SV=2	Ect2	103.13	10.2	0	0	1	2	1	2	0	52245
Q07417	Short-chain specific acyl-CoA dehydrogenase, mitochondrial OS=Mus musculus OX=10090 GN=Acads PE=1 SV=2	Acads	44.889	55.6	16	14	15	14	15	14	1831900	1582100	0.864
Q07440	Bcl-2-related protein A1 OS=Mus musculus OX=10090 GN=Bcl2a1 PE=1 SV=1	Bcl2a1	19.914	8.7	1	1	1	1	1	1	0	14957
Q07797	Galectin-3-binding protein OS=Mus musculus OX=10090 GN=Lgals3bp PE=1 SV=1	Lgals3bp	64.49	49.2	23	7	18	13	18	13	5278500	427180	0.081
Q07813	Apoptosis regulator BAX OS=Mus musculus OX=10090 GN=Bax PE=1 SV=1	Bax	21.394	57.8	12	11	8	8	8	8	4059200	4205800	1.036
Q07832	Serine/threonine-protein kinase PLK1 OS=Mus musculus OX=10090 GN=Plk1 PE=1 SV=2	Plk1	68.3	15.6	0	3	1	4	1	4	0	90246
Q08024	Core-binding factor subunit beta OS=Mus musculus OX=10090 GN=Cbfb PE=1 SV=1	Cbfb	22.03	37.4	5	7	7	7	7	7	663100	609520	0.919
Q08122	Transducin-like enhancer protein 3 OS=Mus musculus OX=10090 GN=Tle3 PE=1 SV=3	Tle3	83.446	21.9	5	6	8	10	7	9	166340	201650	1.212
Q08288	Cell growth-regulating nucleolar protein OS=Mus musculus OX=10090 GN=Lyar PE=1 SV=2	Lyar	43.735	33.5	8	8	11	11	11	11	1387500	1337700	0.964
Q08297	DNA repair protein RAD51 homolog 1 OS=Mus musculus OX=10090 GN=Rad51 PE=1 SV=1	Rad51	36.971	18.9	0	2	1	4	1	4	0	50356
Q08376	Zinc finger and BTB domain-containing protein 14 OS=Mus musculus OX=10090 GN=Zbtb14 PE=2 SV=1	Zbtb14	50.899	5.3	0	1	2	2	2	2	0	16888
Q08509	Epidermal growth factor receptor kinase substrate 8 OS=Mus musculus OX=10090 GN=Eps8 PE=1 SV=2	Eps8	91.736	36.3	16	14	17	18	17	18	904730	566180	0.626
Q08639	Transcription factor Dp-1 OS=Mus musculus OX=10090 GN=Tfdp1 PE=1 SV=1	Tfdp1	45.23	22.2	2	3	3	4	3	4	132730	144370	1.088
Q08857	Platelet glycoprotein 4 OS=Mus musculus OX=10090 GN=Cd36 PE=1 SV=2	Cd36	52.697	23.7	9	10	10	10	10	10	2433700	1753900	0.721
Q08874	Microphthalmia-associated transcription factor OS=Mus musculus OX=10090 GN=Mitf PE=1 SV=4	Mitf	58.605	18.3	7	2	7	5	5	3	269720	190070	0.705
Q08943	FACT complex subunit SSRP1 OS=Mus musculus OX=10090 GN=Ssrp1 PE=1 SV=2	Ssrp1	80.859	34.2	15	21	18	19	18	19	3312800	3439900	1.038
Q08EC4	Cas scaffolding protein family member 4 OS=Mus musculus OX=10090 GN=Cass4 PE=1 SV=1	Cass4	88.62	13.9	0	3	3	4	3	4	26846	57746	2.151
Q09014	Neutrophil cytosol factor 1 OS=Mus musculus OX=10090 GN=Ncf1 PE=1 SV=3	Ncf1	44.666	56.4	25	25	21	21	21	21	5259500	5381700	1.023
Q09143	High affinity cationic amino acid transporter 1 OS=Mus musculus OX=10090 GN=Slc7a1 PE=1 SV=1	Slc7a1	67.091	15.4	3	7	6	8	6	8	184770	259460	1.404
Q09200	Beta-1,4 N-acetylgalactosaminyltransferase 1 OS=Mus musculus OX=10090 GN=B4galnt1 PE=1 SV=1	B4galnt1	59.211	32.6	9	10	13	12	13	12	473210	568640	1.202
Q09XV5	Chromodomain-helicase-DNA-binding protein 8 OS=Mus musculus OX=10090 GN=Chd8 PE=1 SV=1	Chd8	290.84	13.9	9	13	19	19	16	16	368320	434960	1.181
Q0GNC1	Inverted formin-2 OS=Mus musculus OX=10090 GN=Inf2 PE=1 SV=1	Inf2	138.56	31.3	20	26	26	26	26	26	1476100	1515700	1.027
Q0KL02	Triple functional domain protein OS=Mus musculus OX=10090 GN=Trio PE=1 SV=3	Trio	347.86	1.1	0	1	0	2	0	2	0	11873
Q0P5W1	Vacuolar protein sorting-associated protein 8 homolog OS=Mus musculus OX=10090 GN=Vps8 PE=1 SV=1	Vps8	161.14	4.3	3	1	3	3	3	3	88284	49421	0.56
Q0P5X1	Leucine-rich repeat and IQ domain-containing protein 1 OS=Mus musculus OX=10090 GN=Lrriq1 PE=2 SV=2	Lrriq1	191.81	0.5	1	0	1	0	1	0	380060	0
Q0P678	Zinc finger CCCH domain-containing protein 18 OS=Mus musculus OX=10090 GN=Zc3h18 PE=1 SV=1	Zc3h18	105.69	18.7	9	8	9	8	9	8	520790	591440	1.136
Q0VBD2	Protein MCM10 homolog OS=Mus musculus OX=10090 GN=Mcm10 PE=1 SV=1	Mcm10	98.405	6.9	0	0	0	1	0	1	0	0
Q0VBL3	RNA-binding protein 15 OS=Mus musculus OX=10090 GN=Rbm15 PE=1 SV=1	Rbm15	105.72	28.9	12	17	17	17	16	16	794160	726760	0.915
Q0VEE6	Zinc finger protein 800 OS=Mus musculus OX=10090 GN=Znf800 PE=1 SV=1	Znf800	74.812	12.7	4	4	4	5	4	5	197140	177830	0.902
Q0VFX2	Cilia- and flagella-associated protein 157 OS=Mus musculus OX=10090 GN=Cfap157 PE=1 SV=1	Cfap157	61.047	1.3	0	1	1	1	1	1	0	129100
Q0VGB7	Serine/threonine-protein phosphatase 4 regulatory subunit 2 OS=Mus musculus OX=10090 GN=Ppp4r2 PE=1 SV=1	Ppp4r2	46.478	55.6	14	15	13	16	13	16	1121800	1146600	1.022
Q0VGM9	Regulator of telomere elongation helicase 1 OS=Mus musculus OX=10090 GN=Rtel1 PE=1 SV=2	Rtel1	133.77	1.9	1	1	1	1	1	1	0	203950
Q0VGY8	Protein TANC1 OS=Mus musculus OX=10090 GN=Tanc1 PE=1 SV=2	Tanc1	200.8	1	0	1	0	1	0	1	0	7768.9
Q11011	Puromycin-sensitive aminopeptidase OS=Mus musculus OX=10090 GN=Npepps PE=1 SV=2	Npepps	103.32	48.4	27	29	29	30	29	30	2332300	2408600	1.033
Q11136	Xaa-Pro dipeptidase OS=Mus musculus OX=10090 GN=Pepd PE=1 SV=3	Pepd	55.028	51.7	18	18	18	18	18	18	2317800	2242100	0.967
Q148V7	RAB11-binding protein RELCH OS=Mus musculus OX=10090 GN=Relch PE=1 SV=1	Relch	134.59	27.1	13	20	18	20	18	20	503300	523680	1.04
Q149F1	RNA pseudouridylate synthase domain-containing protein 2 OS=Mus musculus OX=10090 GN=Rpusd2 PE=1 SV=2	Rpusd2	61.534	9.2	1	2	1	3	1	3	0	48195
Q149F3	Eukaryotic peptide chain release factor GTP-binding subunit ERF3B OS=Mus musculus OX=10090 GN=Gspt2 PE=1 SV=1	Gspt2	69.146	21.5	1	0	11	12	1	0	6637	0
Q149L6	DnaJ homolog subfamily B member 14 OS=Mus musculus OX=10090 GN=Dnajb14 PE=2 SV=1	Dnajb14	42.325	10	0	0	1	2	1	2	0	46452
Q14AI0	Sister chromatid cohesion protein DCC1 OS=Mus musculus OX=10090 GN=DSCC1 PE=2 SV=1	DSCC1	45.521	32.3	1	0	3	5	3	5	56328	66218	1.176
Q14AI6	Mitochondrial mRNA pseudouridine synthase Rpusd3 OS=Mus musculus OX=10090 GN=Rpusd3 PE=2 SV=1	Rpusd3	38.076	4.9	0	0	1	1	1	1	0	11152
Q14AX6	Cyclin-dependent kinase 12 OS=Mus musculus OX=10090 GN=Cdk12 PE=1 SV=2	Cdk12	163.68	9.8	6	11	10	11	7	8	184620	230830	1.25
Q14B71	Cell division cycle-associated protein 2 OS=Mus musculus OX=10090 GN=Cdca2 PE=1 SV=2	Cdca2	106.36	19.2	0	5	2	9	2	9	14442	76349	5.287
Q14BV6	Carbohydrate deacetylase OS=Mus musculus OX=10090 GN=Ydjc PE=2 SV=2	Ydjc	33.093	13.2	0	3	1	3	1	3	0	48174
Q14C51	Pentatricopeptide repeat domain-containing protein 3, mitochondrial OS=Mus musculus OX=10090 GN=Ptcd3 PE=1 SV=2	Ptcd3	77.795	25.4	9	10	14	13	14	13	1050600	972720	0.926
Q14CH7	Alanine--tRNA ligase, mitochondrial OS=Mus musculus OX=10090 GN=Aars2 PE=1 SV=1	Aars2	106.78	15.5	2	4	4	5	4	5	126020	99626	0.791
Q1HFZ0	RNA cytosine C(5)-methyltransferase NSUN2 OS=Mus musculus OX=10090 GN=Nsun2 PE=1 SV=2	Nsun2	85.451	70.7	40	42	40	39	40	39	7181500	8045000	1.12
Q2EMV9	Protein mono-ADP-ribosyltransferase PARP14 OS=Mus musculus OX=10090 GN=Parp14 PE=1 SV=3	Parp14	203.8	26.3	38	4	35	16	35	16	1969900	330340	0.168
Q2HXL6	ER degradation-enhancing alpha-mannosidase-like protein 3 OS=Mus musculus OX=10090 GN=Edem3 PE=1 SV=2	Edem3	104.2	10.1	6	3	7	4	7	4	90699	85143	0.939
Q2KN98	Cytospin-A OS=Mus musculus OX=10090 GN=Specc1l PE=1 SV=1	Specc1l	124.49	8.5	3	1	3	4	3	4	35786	21562	0.603
Q91VK1	Basic leucine zipper and W2 domain-containing protein 2 OS=Mus musculus OX=10090 GN=Bzw2 PE=1 SV=1	Bzw2	48.063	41.5	12	15	14	14	13	13	1275900	1215300	0.953
Q2NL51	Glycogen synthase kinase-3 alpha OS=Mus musculus OX=10090 GN=Gsk3a PE=1 SV=2	Gsk3a	51.66	26.1	5	8	8	9	7	8	255050	267620	1.049
Q2TBA3	Mucosa-associated lymphoid tissue lymphoma translocation protein 1 homolog OS=Mus musculus OX=10090 GN=Malt1 PE=1 SV=2	Malt1	93.215	18.6	8	11	9	11	9	11	824270	886220	1.075
Q2TBE6	Phosphatidylinositol 4-kinase type 2-alpha OS=Mus musculus OX=10090 GN=Pi4k2a PE=1 SV=1	Pi4k2a	54.257	34.7	8	11	13	13	13	13	427920	356510	0.833
Q2TPA8	Hydroxysteroid dehydrogenase-like protein 2 OS=Mus musculus OX=10090 GN=Hsdl2 PE=1 SV=1	Hsdl2	54.208	13.7	3	1	3	4	3	4	59506	49223	0.827
Q2VPQ9	Chromatin modification-related protein MEAF6 OS=Mus musculus OX=10090 GN=Meaf6 PE=1 SV=1	Meaf6	21.649	11.5	0	0	0	0	0	0	0	0
Q2VPU4	MLX-interacting protein OS=Mus musculus OX=10090 GN=Mlxip PE=1 SV=1	Mlxip	100.8	6	1	1	2	3	2	3	27191	31963	1.175
Q2YDW2	Protein misato homolog 1 OS=Mus musculus OX=10090 GN=Msto1 PE=1 SV=1	Msto1	61.23	54.9	21	22	20	21	20	21	1397800	1671400	1.196
Q2YDW7	N-lysine methyltransferase KMT5A OS=Mus musculus OX=10090 GN=Kmt5a PE=1 SV=1	Kmt5a	38.845	7.7	1	2	1	2	1	2	0	20991
Q31125	Zinc transporter SLC39A7 OS=Mus musculus OX=10090 GN=Slc39a7 PE=1 SV=2	Slc39a7	50.656	5.9	1	2	2	3	2	3	238590	293890	1.232
Q32NY4	Metal transporter CNNM3 OS=Mus musculus OX=10090 GN=Cnnm3 PE=1 SV=2	Cnnm3	76.278	6.7	1	2	3	2	2	2	92224	127950	1.387
Q32P12	Uncharacterized protein C17orf53 homolog OS=Mus musculus OX=10090 PE=2 SV=2	--	66.062	1.8	0	0	1	1	1	1	0	34500
Q33DR2	Decaprenyl-diphosphate synthase subunit 1 OS=Mus musculus OX=10090 GN=Pdss1 PE=1 SV=1	Pdss1	45.894	16.1	0	3	0	3	0	3	0	26387
Q33DR3	Decaprenyl-diphosphate synthase subunit 2 OS=Mus musculus OX=10090 GN=Pdss2 PE=1 SV=2	Pdss2	43.98	7.2	1	1	2	2	2	2	26311	30824	1.172
Q3B7Z2	Oxysterol-binding protein 1 OS=Mus musculus OX=10090 GN=Osbp PE=1 SV=3	Osbp	88.796	35.5	19	22	17	16	17	16	986920	931900	0.944
Q3KNM2	E3 ubiquitin-protein ligase MARCH5 OS=Mus musculus OX=10090 GN=March5 PE=1 SV=1	March5	31.231	27	4	3	4	4	4	4	209580	167030	0.797
Q3SXD3	HD domain-containing protein 2 OS=Mus musculus OX=10090 GN=Hddc2 PE=1 SV=1	Hddc2	22.753	69.8	8	9	8	9	8	9	482780	552190	1.144
Q3TA38	Transmembrane protein 120B OS=Mus musculus OX=10090 GN=Tmem120b PE=2 SV=1	Tmem120b	40.406	5	0	0	0	0	0	0	0	0
Q3TAA7	Serine/threonine-protein kinase 11-interacting protein OS=Mus musculus OX=10090 GN=Stk11ip PE=1 SV=1	Stk11ip	118	7.5	2	0	3	2	3	2	413460	366650	0.887
Q3TAE8	Dolichyl pyrophosphate Man9GlcNAc2 alpha-1,3-glucosyltransferase OS=Mus musculus OX=10090 GN=Alg6 PE=2 SV=1	Alg6	57.873	2.4	0	0	1	1	1	1	0	9649.8
Q3TAP4	AP-5 complex subunit beta-1 OS=Mus musculus OX=10090 GN=Ap5b1 PE=1 SV=1	Ap5b1	94.678	9.5	4	2	5	4	5	4	79503	73142	0.92
Q3TAS6	ER membrane protein complex subunit 10 OS=Mus musculus OX=10090 GN=Emc10 PE=2 SV=2	Emc10	27.052	16.7	2	1	2	1	2	1	215900	0
Q3TB92	Allergin-1 OS=Mus musculus OX=10090 GN=Milr1 PE=1 SV=2	Milr1	27.366	19.5	3	4	3	3	3	3	225470	257870	1.144
Q3TBD2	Rho GTPase-activating protein 45 OS=Mus musculus OX=10090 GN=Arhgap45 PE=1 SV=2	Arhgap45	122.9	37	24	26	31	30	31	30	2311700	2347200	1.015
Q3TBT3	Stimulator of interferon genes protein OS=Mus musculus OX=10090 GN=Tmem173 PE=1 SV=2	Tmem173	42.829	40.2	8	4	9	7	9	7	500120	306230	0.612
Q3TBW2	39S ribosomal protein L10, mitochondrial OS=Mus musculus OX=10090 GN=Mrpl10 PE=1 SV=2	Mrpl10	29.395	44.7	4	7	6	6	6	6	251240	302750	1.205
Q3TC46	Protein PAT1 homolog 1 OS=Mus musculus OX=10090 GN=Patl1 PE=1 SV=2	Patl1	86.769	9.6	6	5	6	5	6	5	206950	189660	0.916
Q3TC72	Fumarylacetoacetate hydrolase domain-containing protein 2A OS=Mus musculus OX=10090 GN=Fahd2 PE=1 SV=1	Fahd2	34.69	25.9	3	4	4	5	4	5	111220	87195	0.784
Q3TC93	HCLS1-binding protein 3 OS=Mus musculus OX=10090 GN=Hs1bp3 PE=1 SV=2	Hs1bp3	43.691	23.3	5	5	7	8	7	8	252770	228100	0.902
Q3TCH7	Cullin-4A OS=Mus musculus OX=10090 GN=Cul4a PE=1 SV=1	Cul4a	87.752	36.4	12	13	24	24	16	17	805130	789000	0.98
Q3TCJ1	BRISC complex subunit Abraxas 2 OS=Mus musculus OX=10090 GN=Abraxas2 PE=1 SV=1	Abraxas2	46.942	27.2	6	7	7	9	7	9	422310	437130	1.035
Q3TCN2	Putative phospholipase B-like 2 OS=Mus musculus OX=10090 GN=Plbd2 PE=1 SV=2	Plbd2	66.289	26.4	11	7	11	9	11	9	701060	755830	1.078
Q3TCX3	KH homology domain-containing protein 4 OS=Mus musculus OX=10090 GN=Khdc4 PE=1 SV=1	Khdc4	64.562	24.5	6	4	6	6	6	6	137230	114220	0.832
Q3TDD9	Protein phosphatase 1 regulatory subunit 21 OS=Mus musculus OX=10090 GN=Ppp1r21 PE=1 SV=2	Ppp1r21	88.337	39.4	15	16	16	19	16	19	1037500	1060000	1.022
Q3TDK6	Protein rogdi homolog OS=Mus musculus OX=10090 GN=Rogdi PE=1 SV=2	Rogdi	32.1	13.6	1	2	1	2	1	2	0	41153
Q3TDN2	FAS-associated factor 2 OS=Mus musculus OX=10090 GN=Faf2 PE=1 SV=2	Faf2	52.471	49.7	17	13	14	13	14	13	1192400	1051700	0.882
Q3TDQ1	Dolichyl-diphosphooligosaccharide--protein glycosyltransferase subunit STT3B OS=Mus musculus OX=10090 GN=Stt3b PE=1 SV=2	Stt3b	93.245	15.6	9	10	9	9	9	9	933400	859540	0.921
Q3TDX8	Cytochrome b5 reductase 4 OS=Mus musculus OX=10090 GN=Cyb5r4 PE=2 SV=3	Cyb5r4	59.716	25.8	8	6	9	7	9	7	188890	170620	0.903
Q3TEA8	Heterochromatin protein 1-binding protein 3 OS=Mus musculus OX=10090 GN=Hp1bp3 PE=1 SV=1	Hp1bp3	60.866	41.3	19	16	20	19	20	19	3086800	2304500	0.747
Q3TEI4	Uncharacterized protein C15orf39 homolog OS=Mus musculus OX=10090 PE=1 SV=2	--	108.22	4.2	1	0	2	1	2	1	24371	0
Q3TFD2	Lysophosphatidylcholine acyltransferase 1 OS=Mus musculus OX=10090 GN=Lpcat1 PE=1 SV=1	Lpcat1	59.743	27.3	6	6	9	10	9	10	408730	383480	0.938
Q3TFK5	G patch domain-containing protein 4 OS=Mus musculus OX=10090 GN=Gpatch4 PE=1 SV=1	Gpatch4	46.553	26.5	7	6	8	7	8	7	317560	255230	0.804
Q3TFQ1	SPRY domain-containing protein 7 OS=Mus musculus OX=10090 GN=Spryd7 PE=1 SV=2	Spryd7	21.681	42.9	6	6	6	6	6	6	328610	202810	0.617
Q3TGF2	Protein FAM107B OS=Mus musculus OX=10090 GN=Fam107b PE=1 SV=2	Fam107b	15.572	15.3	1	1	2	2	2	2	15586	26419	1.695
Q3TGW2	Endonuclease/exonuclease/phosphatase family domain-containing protein 1 OS=Mus musculus OX=10090 GN=Eepd1 PE=1 SV=1	Eepd1	62.953	27.4	7	10	12	11	12	11	223440	189210	0.847
Q3THE2	Myosin regulatory light chain 12B OS=Mus musculus OX=10090 GN=Myl12b PE=1 SV=2	Myl12b	19.779	55.8	8	8	7	7	7	7	4135300	3915200	0.947
Q3THG9	Alanyl-tRNA editing protein Aarsd1 OS=Mus musculus OX=10090 GN=Aarsd1 PE=1 SV=2	Aarsd1	44.97	46.4	11	11	11	10	11	10	652650	670440	1.027
Q3THJ3	Probable RNA-binding protein EIF1AD OS=Mus musculus OX=10090 GN=Eif1ad PE=1 SV=2	Eif1ad	19.52	34.7	2	4	5	5	5	5	152240	218880	1.438
Q3THK3	General transcription factor IIF subunit 1 OS=Mus musculus OX=10090 GN=Gtf2f1 PE=1 SV=2	Gtf2f1	57.241	27.4	10	8	10	9	10	9	1134300	975330	0.86
Q3THK7	GMP synthase [glutamine-hydrolyzing] OS=Mus musculus OX=10090 GN=Gmps PE=1 SV=2	Gmps	76.723	60.8	32	35	28	31	28	31	3329500	3906200	1.173
Q3THS6	S-adenosylmethionine synthase isoform type-2 OS=Mus musculus OX=10090 GN=Mat2a PE=1 SV=2	Mat2a	43.688	41.8	15	14	13	13	13	13	3302400	2743000	0.831
Q3TIR1	Trafficking protein particle complex subunit 13 OS=Mus musculus OX=10090 GN=Trappc13 PE=2 SV=1	Trappc13	46.476	11.3	2	3	3	3	3	3	60755	57665	0.949
Q3TIR3	Synembryn-A OS=Mus musculus OX=10090 GN=Ric8a PE=1 SV=2	Ric8a	59.846	35.3	12	8	12	13	12	13	465530	424350	0.912
Q3TIU4	2',5'-phosphodiesterase 12 OS=Mus musculus OX=10090 GN=Pde12 PE=1 SV=2	Pde12	67.513	30.8	9	10	10	12	10	12	775720	911580	1.175
Q3TIV5	Zinc finger CCCH domain-containing protein 15 OS=Mus musculus OX=10090 GN=Zc3h15 PE=1 SV=2	Zc3h15	48.327	31.2	12	13	10	11	10	11	1021300	997670	0.977
Q3TIX9	U4/U6.U5 tri-snRNP-associated protein 2 OS=Mus musculus OX=10090 GN=Usp39 PE=1 SV=2	Usp39	65.146	35.5	15	12	14	13	14	13	1422600	1335600	0.939
Q3TJD7	PDZ and LIM domain protein 7 OS=Mus musculus OX=10090 GN=Pdlim7 PE=1 SV=1	Pdlim7	50.118	10.5	2	3	3	4	3	4	56281	52964	0.941
Q3TJM4	Centromere protein T OS=Mus musculus OX=10090 GN=Cenpt PE=2 SV=2	Cenpt	56.242	11.5	0	1	0	1	0	1	0	0
Q3TJZ6	Protein FAM98A OS=Mus musculus OX=10090 GN=Fam98a PE=1 SV=1	Fam98a	55.055	29.1	4	5	8	8	5	6	315140	361830	1.148
Q3TKT4	Transcription activator BRG1 OS=Mus musculus OX=10090 GN=Smarca4 PE=1 SV=1	Smarca4	181.43	26.2	27	34	29	34	16	19	2400600	2250000	0.937
Q3TKY6	Spliceosome-associated protein CWC27 homolog OS=Mus musculus OX=10090 GN=Cwc27 PE=1 SV=1	Cwc27	53.542	37.3	7	9	10	8	10	8	645490	609090	0.944
Q3TL26	Dimethyladenosine transferase 2, mitochondrial OS=Mus musculus OX=10090 GN=Tfb2m PE=2 SV=1	Tfb2m	45.863	6.8	1	0	2	1	2	1	17123	0
Q3TL44	NLR family member X1 OS=Mus musculus OX=10090 GN=Nlrx1 PE=1 SV=1	Nlrx1	107.83	20.6	9	11	13	13	13	13	439800	433870	0.987
Q3TLD5	Unconventional prefoldin RPB5 interactor OS=Mus musculus OX=10090 GN=Uri1 PE=1 SV=2	Uri1	59.083	32.6	8	6	10	11	10	11	248510	282920	1.138
Q3TLH4	Protein PRRC2C OS=Mus musculus OX=10090 GN=Prrc2c PE=1 SV=3	Prrc2c	310.89	28.3	38	48	49	49	48	48	4446200	4347800	0.978
Q3TLI0	Trafficking protein particle complex subunit 10 OS=Mus musculus OX=10090 GN=Trappc10 PE=1 SV=2	Trappc10	141.59	8.7	3	4	6	5	6	5	60094	60490	1.007
Q3TMH2	Secernin-3 OS=Mus musculus OX=10090 GN=Scrn3 PE=1 SV=1	Scrn3	47.661	7.2	0	0	1	1	1	1	0	0
Q3TMP8	Trimeric intracellular cation channel type A OS=Mus musculus OX=10090 GN=Tmem38a PE=1 SV=2	Tmem38a	33.309	5	2	1	1	1	1	1	102510	0
Q3TMX7	Sulfhydryl oxidase 2 OS=Mus musculus OX=10090 GN=Qsox2 PE=1 SV=1	Qsox2	77.774	22.3	5	7	7	8	7	8	183660	162510	0.885
Q3TN34	MICAL-like protein 2 OS=Mus musculus OX=10090 GN=Micall2 PE=1 SV=1	Micall2	108.29	36.2	19	21	22	23	21	22	898980	907080	1.009
Q3TNA1	Xylulose kinase OS=Mus musculus OX=10090 GN=Xylb PE=1 SV=1	Xylb	59.543	11.3	3	3	4	4	4	4	113580	121630	1.071
Q3TNH5	Cotranscriptional regulator FAM172A OS=Mus musculus OX=10090 GN=Fam172a PE=1 SV=2	Fam172a	48.072	8.4	1	2	1	2	1	2	0	51243
Q3TP92	CTD nuclear envelope phosphatase 1 OS=Mus musculus OX=10090 GN=Ctdnep1 PE=1 SV=2	Ctdnep1	28.391	8.6	2	1	2	2	2	2	37913	29479	0.778
Q3TPE9	Ankyrin repeat and MYND domain-containing protein 2 OS=Mus musculus OX=10090 GN=Ankmy2 PE=1 SV=1	Ankmy2	48.774	11.6	4	3	4	4	4	4	100270	100060	0.998
Q3TPX4	Exocyst complex component 5 OS=Mus musculus OX=10090 GN=Exoc5 PE=1 SV=2	Exoc5	81.737	23.7	7	7	10	10	10	10	280050	281480	1.005
Q3TQB2	FAD-dependent oxidoreductase domain-containing protein 1 OS=Mus musculus OX=10090 GN=Foxred1 PE=1 SV=1	Foxred1	54.177	14.4	4	2	4	3	4	3	80810	61200	0.757
Q3TQI7	Telomere length and silencing protein 1 homolog OS=Mus musculus OX=10090 PE=1 SV=2	--	33.543	20.1	1	2	3	4	3	4	106190	102590	0.966
Q3TQQ9	Uncharacterized protein C1orf112 homolog OS=Mus musculus OX=10090 PE=1 SV=2	--	101.22	3.3	0	0	0	1	0	1	0	0
Q3TRM4	Neuropathy target esterase OS=Mus musculus OX=10090 GN=Pnpla6 PE=1 SV=2	Pnpla6	149.54	7	5	4	5	6	5	6	74232	109270	1.472
Q3TRM8	Hexokinase-3 OS=Mus musculus OX=10090 GN=Hk3 PE=1 SV=2	Hk3	100.1	44	23	24	25	25	23	23	2906900	2522300	0.868
Q3TSG4	RNA demethylase ALKBH5 OS=Mus musculus OX=10090 GN=Alkbh5 PE=1 SV=2	Alkbh5	44.41	24.8	3	5	4	6	4	6	110190	125290	1.137
Q3TT38	Protein ILRUN OS=Mus musculus OX=10090 GN=Ilrun PE=2 SV=2	Ilrun	32.081	13.1	1	1	1	2	1	2	0	30878
Q3TUA9	Protein O-mannose kinase OS=Mus musculus OX=10090 GN=Pomk PE=1 SV=2	Pomk	39.968	5.4	1	1	1	1	1	1	0	13049
Q3TUF7	YEATS domain-containing protein 2 OS=Mus musculus OX=10090 GN=Yeats2 PE=1 SV=2	Yeats2	148.95	3.4	2	1	2	3	2	3	19876	19123	0.962
Q3TUH1	Phosphatidate cytidylyltransferase, mitochondrial OS=Mus musculus OX=10090 GN=Tamm41 PE=1 SV=2	Tamm41	37.827	28.5	2	4	3	6	3	6	121870	157770	1.295
Q3TUU5	Testis-expressed protein 30 OS=Mus musculus OX=10090 GN=Tex30 PE=1 SV=1	Tex30	25.263	22.2	3	3	3	3	3	3	124410	195030	1.568
Q3TV65	MPN domain-containing protein OS=Mus musculus OX=10090 GN=Mpnd PE=2 SV=2	Mpnd	53.376	16.8	3	2	3	2	3	2	49668	0
Q3TV70	Nuclear receptor 2C2-associated protein OS=Mus musculus OX=10090 GN=Nr2c2ap PE=1 SV=1	Nr2c2ap	15.857	22.1	0	0	2	2	2	2	48143	52522	1.091
Q3TVI8	Pre-B-cell leukemia transcription factor-interacting protein 1 OS=Mus musculus OX=10090 GN=Pbxip1 PE=1 SV=2	Pbxip1	81.163	24.2	10	13	13	14	13	14	464960	476630	1.025
Q3TVP5	Inactive ubiquitin thioesterase OTULINL OS=Mus musculus OX=10090 GN=Otulinl PE=1 SV=1	Otulinl	41.576	20.7	4	2	5	3	5	3	193500	132820	0.686
Q3TW96	UDP-N-acetylhexosamine pyrophosphorylase-like protein 1 OS=Mus musculus OX=10090 GN=Uap1l1 PE=1 SV=1	Uap1l1	56.613	52.3	23	27	21	21	19	19	2997200	3025700	1.01
Q3TWF6	WD repeat-containing protein 70 OS=Mus musculus OX=10090 GN=Wdr70 PE=1 SV=1	Wdr70	73.118	24.5	8	9	10	12	10	12	222740	290010	1.302
Q3TWL2	Type 1 phosphatidylinositol 4,5-bisphosphate 4-phosphatase OS=Mus musculus OX=10090 GN=Pip4p1 PE=1 SV=1	Pip4p1	30.047	13.7	1	2	4	3	3	3	134180	117740	0.877
Q3TWN3	Metal transporter CNNM2 OS=Mus musculus OX=10090 GN=Cnnm2 PE=1 SV=3	Cnnm2	96.703	3.5	0	1	2	2	1	1	0	10317
Q3TWW8	Serine/arginine-rich splicing factor 6 OS=Mus musculus OX=10090 GN=Srsf6 PE=1 SV=1	Srsf6	39.025	22.1	6	7	8	7	5	4	1338600	1268100	0.947
Q3TX08	tRNA (guanine(26)-N(2))-dimethyltransferase OS=Mus musculus OX=10090 GN=Trmt1 PE=1 SV=2	Trmt1	72.349	34.8	10	14	14	15	14	15	737930	867370	1.175
Q3TX51	Leucine-rich repeat-containing protein 28 OS=Mus musculus OX=10090 GN=Lrrc28 PE=2 SV=1	Lrrc28	41.735	2.5	1	1	1	1	1	1	0	562120
Q3TXS7	26S proteasome non-ATPase regulatory subunit 1 OS=Mus musculus OX=10090 GN=Psmd1 PE=1 SV=1	Psmd1	105.73	58.7	46	55	38	42	38	42	10098000	10442000	1.034
Q3TXT3	SOSS complex subunit C OS=Mus musculus OX=10090 GN=Inip PE=3 SV=1	Inip	11.411	42.3	3	1	3	1	3	1	32006	0
Q3TXU5	Deoxyhypusine synthase OS=Mus musculus OX=10090 GN=Dhps PE=1 SV=2	Dhps	40.642	34.1	5	8	7	8	7	8	101030	137460	1.361
Q3TYA6	M-phase phosphoprotein 8 OS=Mus musculus OX=10090 GN=Mphosph8 PE=1 SV=1	Mphosph8	97.466	5	3	2	3	2	3	2	58552	59614	1.018
Q3TYS2	Cytochrome b-245 chaperone 1 OS=Mus musculus OX=10090 GN=Cybc1 PE=1 SV=2	Cybc1	20.921	33.2	6	8	6	5	6	5	571380	450800	0.789
Q3TYX3	SET and MYND domain-containing protein 5 OS=Mus musculus OX=10090 GN=Smyd5 PE=1 SV=2	Smyd5	47.095	27.2	6	8	8	8	8	8	380320	410030	1.078
Q3TZ89	Protein transport protein Sec31B OS=Mus musculus OX=10090 GN=Sec31b PE=1 SV=2	Sec31b	125.63	1.8	1	2	2	2	2	2	76149	1120600	14.716
Q3TZM9	GDP-Man:Man(3)GlcNAc(2)-PP-Dol alpha-1,2-mannosyltransferase OS=Mus musculus OX=10090 GN=Alg11 PE=2 SV=1	Alg11	55.269	12.8	0	4	3	4	3	4	67370	63894	0.948
Q3TZX3	Solute carrier family 25 member 33 OS=Mus musculus OX=10090 GN=Slc25a33 PE=2 SV=1	Slc25a33	35.063	7.2	2	1	2	2	2	2	22976	23598	1.027
Q3TZX8	Polynucleotide 5'-hydroxyl-kinase NOL9 OS=Mus musculus OX=10090 GN=Nol9 PE=1 SV=1	Nol9	80.839	26.2	8	8	9	12	9	12	388410	461960	1.189
Q3TZZ7	Extended synaptotagmin-2 OS=Mus musculus OX=10090 GN=Esyt2 PE=1 SV=1	Esyt2	94.138	26.3	14	12	14	14	14	14	528980	523780	0.99
Q3U0B3	Dehydrogenase/reductase SDR family member 11 OS=Mus musculus OX=10090 GN=Dhrs11 PE=1 SV=1	Dhrs11	28.274	6.5	1	0	1	0	1	0	15696	0
Q3U0J8	TBC1 domain family member 2B OS=Mus musculus OX=10090 GN=Tbc1d2b PE=1 SV=2	Tbc1d2b	109.95	3.2	0	1	0	1	0	1	0	0
Q3U0K8	Prolyl 3-hydroxylase OGFOD1 OS=Mus musculus OX=10090 GN=Ogfod1 PE=1 SV=1	Ogfod1	62.734	14.9	5	3	5	6	5	6	101410	129000	1.272
Q3U0M1	Trafficking protein particle complex subunit 9 OS=Mus musculus OX=10090 GN=Trappc9 PE=1 SV=2	Trappc9	128.23	3.7	2	2	3	3	3	3	31087	29101	0.936
Q3U0V1	Far upstream element-binding protein 2 OS=Mus musculus OX=10090 GN=Khsrp PE=1 SV=2	Khsrp	76.775	52.5	25	29	24	27	22	25	6501900	6723200	1.034
Q3U0V2	Tumor necrosis factor receptor type 1-associated DEATH domain protein OS=Mus musculus OX=10090 GN=Tradd PE=1 SV=1	Tradd	34.577	42.3	7	8	9	10	9	10	489600	551750	1.127
Q3U182	CREB-regulated transcription coactivator 2 OS=Mus musculus OX=10090 GN=Crtc2 PE=1 SV=2	Crtc2	73.215	21.8	4	8	8	8	8	8	212440	264280	1.244
Q3U186	Probable arginine--tRNA ligase, mitochondrial OS=Mus musculus OX=10090 GN=Rars2 PE=1 SV=1	Rars2	65.335	29.6	9	9	10	11	10	11	441340	441270	1
Q3U1C6	Putative deoxyribonuclease TATDN3 OS=Mus musculus OX=10090 GN=Tatdn3 PE=1 SV=1	Tatdn3	32.436	9.5	2	2	2	2	2	2	31999	39888	1.247
Q3U1F9	Phosphoprotein associated with glycosphingolipid-enriched microdomains 1 OS=Mus musculus OX=10090 GN=Pag1 PE=1 SV=2	Pag1	46.549	14.2	1	2	3	3	3	3	44426	42395	0.954
Q3U1G5	Interferon-stimulated 20 kDa exonuclease-like 2 OS=Mus musculus OX=10090 GN=Isg20l2 PE=1 SV=2	Isg20l2	41.019	31	4	5	6	6	6	6	342780	282540	0.824
Q3U1J4	DNA damage-binding protein 1 OS=Mus musculus OX=10090 GN=Ddb1 PE=1 SV=2	Ddb1	126.85	43.6	44	47	40	45	40	45	5613400	6422000	1.144
Q3U1T9	DENN domain-containing protein 1B OS=Mus musculus OX=10090 GN=Dennd1b PE=1 SV=3	Dennd1b	85.525	10.8	2	2	3	3	3	3	81598	68923	0.845
Q3U1V6	Ubiquitin-conjugating enzyme E2 variant 3 OS=Mus musculus OX=10090 GN=Uevld PE=1 SV=1	Uevld	51.681	18.9	5	4	6	7	6	6	153720	161460	1.05
Q3U1Y4	DENN domain-containing protein 4B OS=Mus musculus OX=10090 GN=Dennd4b PE=1 SV=2	Dennd4b	164.74	16	11	10	13	13	13	13	285040	367930	1.291
Q3U1Z5	G-protein-signaling modulator 3 OS=Mus musculus OX=10090 GN=Gpsm3 PE=1 SV=2	Gpsm3	17.618	23.3	4	4	2	2	2	2	178270	206230	1.157
Q3U214	Microtubule-associated serine/threonine-protein kinase 3 OS=Mus musculus OX=10090 GN=Mast3 PE=1 SV=3	Mast3	144.17	5.1	4	2	5	5	4	4	65708	46011	0.7
Q3U288	Zinc finger protein 710 OS=Mus musculus OX=10090 GN=Znf710 PE=2 SV=1	Znf710	75.052	9	0	0	1	3	1	3	0	41073
Q3U2A8	Valine--tRNA ligase, mitochondrial OS=Mus musculus OX=10090 GN=Vars2 PE=1 SV=2	Vars2	118.46	4.2	2	0	3	2	3	2	58143	45561	0.784
Q3U2C5	E3 ubiquitin-protein ligase RNF149 OS=Mus musculus OX=10090 GN=Rnf149 PE=1 SV=3	Rnf149	42.552	21.8	3	3	4	5	4	5	78702	70449	0.895
Q3U2P1	Protein transport protein Sec24A OS=Mus musculus OX=10090 GN=Sec24a PE=1 SV=1	Sec24a	118.78	20.5	15	11	14	12	14	12	443010	567900	1.282
Q3U2S4	OTU domain-containing protein 5 OS=Mus musculus OX=10090 GN=Otud5 PE=1 SV=2	Otud5	60.306	9.2	2	4	3	3	3	3	41295	41574	1.007
Q3U2V3	8-oxo-dGDP phosphatase NUDT18 OS=Mus musculus OX=10090 GN=Nudt18 PE=1 SV=1	Nudt18	35.693	5	1	1	1	1	1	1	0	8320.6
Q3U308	Cytoplasmic tRNA 2-thiolation protein 2 OS=Mus musculus OX=10090 GN=Ctu2 PE=1 SV=1	Ctu2	56.104	27.2	7	6	9	9	9	9	293770	449230	1.529
Q3U319	E3 ubiquitin-protein ligase BRE1B OS=Mus musculus OX=10090 GN=Rnf40 PE=1 SV=2	Rnf40	113.97	31.1	11	13	17	18	15	16	528940	547050	1.034
Q3U3C9	Genetic suppressor element 1 OS=Mus musculus OX=10090 GN=Gse1 PE=1 SV=2	Gse1	136.23	1.4	1	1	1	1	1	1	0	19743
Q3U3E2	Protein FAM117B OS=Mus musculus OX=10090 GN=Fam117b PE=1 SV=1	Fam117b	61.344	8.6	2	1	2	2	2	2	20943	29703	1.418
Q3U3N6	AP-4 complex accessory subunit Tepsin OS=Mus musculus OX=10090 GN=Tepsin PE=2 SV=1	Tepsin	60.761	5.2	0	1	2	2	2	2	16484	18362	1.114
Q3U3Q1	Serine/threonine-protein kinase ULK3 OS=Mus musculus OX=10090 GN=Ulk3 PE=2 SV=1	Ulk3	53.571	8.9	1	3	3	3	3	3	37832	68005	1.798
Q3U3R4	Lipase maturation factor 1 OS=Mus musculus OX=10090 GN=Lmf1 PE=1 SV=1	Lmf1	65.877	13.8	3	4	4	4	4	4	136040	128710	0.946
Q3U3T8	WD repeat-containing protein 62 OS=Mus musculus OX=10090 GN=Wdr62 PE=1 SV=2	Wdr62	167.28	2.2	0	0	1	0	1	0	0	0
Q3U3W5	Protein arginine N-methyltransferase 9 OS=Mus musculus OX=10090 GN=Prmt9 PE=2 SV=2	Prmt9	94.219	3.9	2	1	2	2	2	2	20058	11973	0.597
Q3U487	E3 ubiquitin-protein ligase HECTD3 OS=Mus musculus OX=10090 GN=Hectd3 PE=1 SV=2	Hectd3	97.346	14.1	5	3	7	9	7	9	188800	225430	1.194
Q3U497	CMRF35-like molecule 7 OS=Mus musculus OX=10090 GN=Cd300lb PE=1 SV=2	Cd300lb	23.755	12.4	0	1	1	2	1	2	0	61096
Q3U4G3	Xyloside xylosyltransferase 1 OS=Mus musculus OX=10090 GN=Xxylt1 PE=1 SV=2	Xxylt1	43.838	10.2	3	1	3	3	3	3	52701	61116	1.16
Q3U4I7	Pyridine nucleotide-disulfide oxidoreductase domain-containing protein 2 OS=Mus musculus OX=10090 GN=Pyroxd2 PE=1 SV=3	Pyroxd2	62.939	5.3	1	1	1	2	1	2	0	32595
Q3U564	mRNA-decapping enzyme 1B OS=Mus musculus OX=10090 GN=Dcp1b PE=1 SV=1	Dcp1b	62.72	10.2	3	3	3	3	3	3	151010	202110	1.338
Q3U5F4	YrdC domain-containing protein, mitochondrial OS=Mus musculus OX=10090 GN=Yrdc PE=1 SV=1	Yrdc	29.454	23.2	4	4	4	4	4	4	168260	144800	0.861
Q3U5Q7	UMP-CMP kinase 2, mitochondrial OS=Mus musculus OX=10090 GN=Cmpk2 PE=1 SV=2	Cmpk2	50.036	52.1	20	0	17	1	17	1	3709800	0
Q3U6B2	G-protein coupled receptor 183 OS=Mus musculus OX=10090 GN=Gpr183 PE=1 SV=1	Gpr183	40.184	2.5	0	0	0	0	0	0	0	0
Q3U6N9	UPF0488 protein C8orf33 homolog OS=Mus musculus OX=10090 PE=2 SV=1	--	24.464	26.1	4	5	3	4	3	4	105630	104920	0.993
Q3U6Q4	Phosphoinositide 3-kinase regulatory subunit 6 OS=Mus musculus OX=10090 GN=Pik3r6 PE=1 SV=1	Pik3r6	84.662	25.5	8	11	12	10	12	10	233820	266820	1.141
Q3U7R1	Extended synaptotagmin-1 OS=Mus musculus OX=10090 GN=Esyt1 PE=1 SV=2	Esyt1	121.55	45.1	32	35	33	36	33	36	4454800	3827000	0.859
Q3U7U3	F-box only protein 7 OS=Mus musculus OX=10090 GN=Fbxo7 PE=1 SV=2	Fbxo7	57.648	13.2	3	2	3	3	3	3	129280	137750	1.066
Q3U821	WD repeat-containing protein 75 OS=Mus musculus OX=10090 GN=Wdr75 PE=1 SV=1	Wdr75	94.036	45.8	24	23	25	26	25	26	1754300	1389400	0.792
Q3U829	AP-5 complex subunit zeta-1 OS=Mus musculus OX=10090 GN=Ap5z1 PE=2 SV=1	Ap5z1	89.406	8.7	1	5	4	5	4	5	68699	68683	1
Q3U9G9	Delta(14)-sterol reductase LBR OS=Mus musculus OX=10090 GN=Lbr PE=1 SV=2	Lbr	71.439	30.7	18	19	19	20	19	20	3744400	3698000	0.988
Q3U9N9	Monocarboxylate transporter 10 OS=Mus musculus OX=10090 GN=Slc16a10 PE=1 SV=1	Slc16a10	55.32	11.3	2	1	2	3	2	3	286780	74881	0.261
Q3UA06	Pachytene checkpoint protein 2 homolog OS=Mus musculus OX=10090 GN=Trip13 PE=1 SV=1	Trip13	48.376	33.8	11	13	12	12	12	12	507570	609330	1.2
Q3UA16	Kinetochore protein Spc25 OS=Mus musculus OX=10090 GN=Spc25 PE=2 SV=1	Spc25	26.457	24.3	0	2	1	4	1	4	0	77382
Q3UA37	Glutamine-rich protein 1 OS=Mus musculus OX=10090 GN=Qrich1 PE=1 SV=1	Qrich1	86.555	16.1	9	9	9	8	9	8	444860	414880	0.933
Q3UB74	Transforming growth factor beta regulator 1 OS=Mus musculus OX=10090 GN=Tbrg1 PE=1 SV=2	Tbrg1	44.881	6.4	1	2	2	2	2	2	64910	40740	0.628
Q3UBG2	PTB-containing, cubilin and LRP1-interacting protein OS=Mus musculus OX=10090 GN=Pid1 PE=1 SV=2	Pid1	24.784	70	7	7	7	8	7	8	465600	498480	1.071
Q3UBX0	Transmembrane protein 109 OS=Mus musculus OX=10090 GN=Tmem109 PE=1 SV=2	Tmem109	26.306	12.8	3	4	4	3	4	3	386750	391140	1.011
Q3UBZ5	MIF4G domain-containing protein OS=Mus musculus OX=10090 GN=Mif4gd PE=1 SV=1	Mif4gd	25.493	14	2	1	2	2	2	2	35221	39417	1.119
Q3UCQ1	Forkhead box protein K2 OS=Mus musculus OX=10090 GN=Foxk2 PE=1 SV=3	Foxk2	68.446	11.4	3	3	4	4	3	3	46390	56540	1.219
Q3UCV8	Ubiquitin thioesterase otulin OS=Mus musculus OX=10090 GN=Otulin PE=1 SV=1	Otulin	40.32	19.6	6	6	6	5	6	5	226640	265070	1.17
Q3UD01	Ataxin-7-like protein 3B OS=Mus musculus OX=10090 GN=Atxn7l3b PE=1 SV=1	Atxn7l3b	10.731	34	1	2	2	2	2	2	132210	146590	1.109
Q3UDE2	Tubulin--tyrosine ligase-like protein 12 OS=Mus musculus OX=10090 GN=Ttll12 PE=1 SV=1	Ttll12	74.042	47.3	20	26	19	21	19	21	1154300	1282400	1.111
Q3UDF0	Solute carrier family 2, facilitated glucose transporter member 6 OS=Mus musculus OX=10090 GN=Slc2a6 PE=1 SV=1	Slc2a6	54.433	16.5	10	9	6	6	6	6	769970	746970	0.97
Q3UDK1	TRAF-type zinc finger domain-containing protein 1 OS=Mus musculus OX=10090 GN=Trafd1 PE=1 SV=1	Trafd1	64.282	32.8	15	4	14	9	14	9	865710	148350	0.171
Q3UDP0	WD repeat-containing protein 41 OS=Mus musculus OX=10090 GN=Wdr41 PE=1 SV=1	Wdr41	51.51	11.1	4	5	4	4	4	4	159820	171880	1.075
Q3UDR8	Protein YIPF3 OS=Mus musculus OX=10090 GN=Yipf3 PE=1 SV=1	Yipf3	37.998	12.7	3	3	3	3	3	3	152170	140630	0.924
Q3UDW8	Heparan-alpha-glucosaminide N-acetyltransferase OS=Mus musculus OX=10090 GN=Hgsnat PE=1 SV=2	Hgsnat	72.503	4.1	2	2	2	2	2	2	140990	139680	0.991
Q3UE31	Uncharacterized protein KIAA0930 homolog OS=Mus musculus OX=10090 PE=1 SV=2	--	45.96	5.7	3	0	2	2	2	2	49565	35477	0.716
Q3UE37	Ubiquitin-conjugating enzyme E2 Z OS=Mus musculus OX=10090 GN=Ube2z PE=1 SV=2	Ube2z	38.368	33.4	8	4	9	9	9	9	833330	801750	0.962
Q3UEB3	Poly(U)-binding-splicing factor PUF60 OS=Mus musculus OX=10090 GN=Puf60 PE=1 SV=2	Puf60	60.248	39.5	18	15	18	15	18	15	3300700	3536500	1.071
Q3UES3	Poly [ADP-ribose] polymerase tankyrase-2 OS=Mus musculus OX=10090 GN=Tnks2 PE=2 SV=2	Tnks2	126.74	1.2	0	0	1	1	1	1	0	62025
Q3UFB2	Box C/D snoRNA protein 1 OS=Mus musculus OX=10090 GN=Znhit6 PE=1 SV=2	Znhit6	52.212	25.2	2	5	3	5	3	5	96682	122940	1.272
Q3UFK8	FERM domain-containing protein 8 OS=Mus musculus OX=10090 GN=Frmd8 PE=1 SV=2	Frmd8	51.827	21.7	6	4	6	6	6	6	205580	175520	0.854
Q3UFM5	Nucleolar MIF4G domain-containing protein 1 OS=Mus musculus OX=10090 GN=Nom1 PE=1 SV=2	Nom1	95.959	17.1	8	8	9	8	9	8	205320	193330	0.942
Q3UFS0	Protein zyg-11 homolog B OS=Mus musculus OX=10090 GN=Zyg11b PE=1 SV=2	Zyg11b	83.99	9.8	1	3	3	4	3	4	40578	45630	1.125
Q3UFS4	G patch domain-containing protein 11 OS=Mus musculus OX=10090 GN=Gpatch11 PE=1 SV=2	Gpatch11	30.608	12.6	2	2	2	3	2	3	86411	79627	0.921
Q3UFY0	Ribosomal RNA processing protein 36 homolog OS=Mus musculus OX=10090 GN=Rrp36 PE=1 SV=1	Rrp36	28.588	9	2	0	2	1	2	1	52363	0
Q3UFY7	7-methylguanosine phosphate-specific 5'-nucleotidase OS=Mus musculus OX=10090 GN=Nt5c3b PE=1 SV=3	Nt5c3b	34.425	34.3	5	6	5	7	5	7	188470	226720	1.203
Q3UFY8	tRNA methyltransferase 10 homolog C OS=Mus musculus OX=10090 GN=Trmt10c PE=1 SV=2	Trmt10c	48.385	30.7	6	4	7	8	7	8	320760	290490	0.906
Q3UG20	Inactive histone-lysine N-methyltransferase 2E OS=Mus musculus OX=10090 GN=Kmt2e PE=1 SV=2	Kmt2e	204.54	0.7	1	1	1	1	1	1	0	128360
Q3UG98	N-acetyltransferase 9 OS=Mus musculus OX=10090 GN=Nat9 PE=1 SV=2	Nat9	27.662	27.8	3	6	5	5	5	5	165550	136970	0.827
Q3UGC7	Eukaryotic translation initiation factor 3 subunit J-A OS=Mus musculus OX=10090 GN=Eif3j1 PE=2 SV=1	Eif3j1	29.343	47.5	6	10	9	8	9	8	1742300	1860000	1.068
Q3UGP8	Putative Dol-P-Glc:Glc(2)Man(9)GlcNAc(2)-PP-Dol alpha-1,2-glucosyltransferase OS=Mus musculus OX=10090 GN=Alg10b PE=1 SV=1	Alg10b	55.464	7	1	1	1	1	1	1	0	0
Q3UGR5	Haloacid dehalogenase-like hydrolase domain-containing protein 2 OS=Mus musculus OX=10090 GN=Hdhd2 PE=1 SV=2	Hdhd2	28.73	42.5	7	7	6	6	6	6	307780	425880	1.384
Q3UGS4	Mapk-regulated corepressor-interacting protein 1 OS=Mus musculus OX=10090 GN=Mcrip1 PE=1 SV=1	Mcrip1	11.101	29.9	3	1	2	2	2	2	68304	66453	0.973
Q3UGY8	Brefeldin A-inhibited guanine nucleotide-exchange protein 3 OS=Mus musculus OX=10090 GN=Arfgef3 PE=1 SV=1	Arfgef3	240.09	15.5	9	18	13	21	13	21	274120	336280	1.227
Q3UH06	Ras-responsive element-binding protein 1 OS=Mus musculus OX=10090 GN=Rreb1 PE=1 SV=2	Rreb1	184.15	9.5	2	6	5	8	5	8	97742	113890	1.165
Q3UH60	Disco-interacting protein 2 homolog B OS=Mus musculus OX=10090 GN=Dip2b PE=1 SV=1	Dip2b	171.12	23.6	20	16	21	16	18	15	473400	484500	1.023
Q3UH93	Plexin-D1 OS=Mus musculus OX=10090 GN=Plxnd1 PE=1 SV=1	Plxnd1	211.61	1.1	0	0	1	1	0	0	0	0
Q3UHB1	5'-nucleotidase domain-containing protein 3 OS=Mus musculus OX=10090 GN=Nt5dc3 PE=1 SV=1	Nt5dc3	63.17	18.9	3	8	6	8	6	8	129780	151260	1.166
Q3UHC2	Leucine-rich repeat serine/threonine-protein kinase 1 OS=Mus musculus OX=10090 GN=Lrrk1 PE=1 SV=1	Lrrk1	225.47	1.4	0	1	2	1	2	1	21341	0
Q3UHC7	Disabled homolog 2-interacting protein OS=Mus musculus OX=10090 GN=Dab2ip PE=1 SV=1	Dab2ip	131.72	1.3	1	1	1	1	1	1	0	16624
Q3UHD6	Sorting nexin-27 OS=Mus musculus OX=10090 GN=Snx27 PE=1 SV=2	Snx27	60.988	33.6	12	8	13	11	13	11	1120800	863960	0.771
Q3UHG7	DENN domain-containing protein 11 OS=Mus musculus OX=10090 GN=Dennd11 PE=2 SV=1	Dennd11	51.427	13.2	3	3	3	4	3	4	58266	37537	0.644
Q3UHH1	Zinc finger SWIM domain-containing protein 8 OS=Mus musculus OX=10090 GN=Zswim8 PE=1 SV=1	Zswim8	197.06	1.6	1	2	1	2	1	2	0	52854
Q3UHH8	Glucoside xylosyltransferase 1 OS=Mus musculus OX=10090 GN=Gxylt1 PE=1 SV=2	Gxylt1	46.49	14.1	2	5	4	5	4	5	70067	136570	1.949
Q3UHJ0	AP2-associated protein kinase 1 OS=Mus musculus OX=10090 GN=Aak1 PE=1 SV=2	Aak1	103.35	28.2	13	10	16	14	15	13	499810	504940	1.01
Q3UHK8	Trinucleotide repeat-containing gene 6A protein OS=Mus musculus OX=10090 GN=Tnrc6a PE=1 SV=2	Tnrc6a	203.15	1	0	1	1	1	1	1	0	10191
Q3UHX0	Nucleolar protein 8 OS=Mus musculus OX=10090 GN=Nol8 PE=1 SV=2	Nol8	128.63	20.6	10	6	13	13	13	13	359620	383410	1.066
Q3UHX2	28 kDa heat- and acid-stable phosphoprotein OS=Mus musculus OX=10090 GN=Pdap1 PE=1 SV=1	Pdap1	20.605	33.1	5	5	5	5	5	5	389960	436030	1.118
Q3UHX9	Putative methyltransferase C9orf114 homolog OS=Mus musculus OX=10090 GN=Spout1 PE=1 SV=1	Spout1	42.957	19	3	3	5	5	5	5	187570	243650	1.299
Q3UI43	BRISC and BRCA1-A complex member 1 OS=Mus musculus OX=10090 GN=Babam1 PE=1 SV=1	Babam1	36.793	33	9	8	7	8	7	8	554530	538050	0.97
Q3UIA2	Rho GTPase-activating protein 17 OS=Mus musculus OX=10090 GN=Arhgap17 PE=1 SV=1	Arhgap17	92.201	35.2	14	16	19	19	19	19	907260	837570	0.923
Q3UIK4	N6-adenosine-methyltransferase non-catalytic subunit OS=Mus musculus OX=10090 GN=Mettl14 PE=1 SV=1	Mettl14	52.122	7	0	0	0	1	0	1	0	0
Q3UIR3	E3 ubiquitin-protein ligase DTX3L OS=Mus musculus OX=10090 GN=Dtx3l PE=1 SV=1	Dtx3l	83.043	35.2	22	10	18	15	18	15	1555900	309190	0.199
Q3UIU2	NADH dehydrogenase [ubiquinone] 1 beta subcomplex subunit 6 OS=Mus musculus OX=10090 GN=Ndufb6 PE=1 SV=3	Ndufb6	15.515	37.5	5	3	4	4	4	4	683910	639110	0.934
Q3UIW5	RING finger protein 10 OS=Mus musculus OX=10090 GN=Rnf10 PE=2 SV=2	Rnf10	88.344	3	2	1	1	2	1	2	0	79844
Q3UJ81	Nuclear envelope phosphatase-regulatory subunit 1 OS=Mus musculus OX=10090 GN=Cnep1r1 PE=1 SV=1	Cnep1r1	14.267	12	1	1	1	1	1	1	0	33779
Q3UJB9	Enhancer of mRNA-decapping protein 4 OS=Mus musculus OX=10090 GN=Edc4 PE=1 SV=2	Edc4	152.48	44	39	33	32	32	32	32	2682400	2740300	1.022
Q3UJD6	Ubiquitin carboxyl-terminal hydrolase 19 OS=Mus musculus OX=10090 GN=Usp19 PE=1 SV=1	Usp19	150.55	33.5	18	23	25	26	25	26	1184200	1047100	0.884
Q3UJK4	GTP-binding protein 2 OS=Mus musculus OX=10090 GN=Gtpbp2 PE=1 SV=1	Gtpbp2	65.754	5.8	2	2	3	3	3	3	33102	31249	0.944
Q3UJP5	Protein C8orf37 homolog OS=Mus musculus OX=10090 PE=1 SV=1	--	23.848	37.3	3	4	4	5	4	5	156620	156140	0.997
Q3UJU9	Regulator of microtubule dynamics protein 3 OS=Mus musculus OX=10090 GN=Rmdn3 PE=1 SV=2	Rmdn3	52.028	22.1	6	7	8	9	8	9	458170	466900	1.019
Q3UK78	Polycomb group RING finger protein 5 OS=Mus musculus OX=10090 GN=Pcgf5 PE=1 SV=1	Pcgf5	29.657	7	0	1	1	1	1	1	0	3525.7
Q3UKC1	Tax1-binding protein 1 homolog OS=Mus musculus OX=10090 GN=Tax1bp1 PE=1 SV=2	Tax1bp1	93.629	15.5	2	4	4	6	4	6	134800	111610	0.828
Q3UKJ7	WD40 repeat-containing protein SMU1 OS=Mus musculus OX=10090 GN=Smu1 PE=2 SV=2	Smu1	57.543	43.7	19	18	15	16	15	16	2309200	1906500	0.826
Q3UKU1	RNA polymerase II elongation factor ELL2 OS=Mus musculus OX=10090 GN=Ell2 PE=1 SV=2	Ell2	72.124	6.7	1	1	3	3	3	3	464940	301710	0.649
Q3UL36	Arginine and glutamate-rich protein 1 OS=Mus musculus OX=10090 GN=Arglu1 PE=1 SV=2	Arglu1	32.887	5.5	1	1	2	2	2	2	186180	165200	0.887
Q3ULD5	Methylcrotonoyl-CoA carboxylase beta chain, mitochondrial OS=Mus musculus OX=10090 GN=Mccc2 PE=1 SV=1	Mccc2	61.378	39.8	9	12	13	15	13	15	452720	380070	0.84
Q3ULF4	Paraplegin OS=Mus musculus OX=10090 GN=Spg7 PE=1 SV=1	Spg7	85.995	15.4	5	6	7	8	7	8	159630	164680	1.032
Q3ULJ0	Glycerol-3-phosphate dehydrogenase 1-like protein OS=Mus musculus OX=10090 GN=Gpd1l PE=1 SV=2	Gpd1l	38.225	49.3	14	11	11	11	11	11	1313700	1396600	1.063
Q3ULW8	Protein mono-ADP-ribosyltransferase PARP3 OS=Mus musculus OX=10090 GN=Parp3 PE=2 SV=1	Parp3	59.948	34	10	9	10	10	10	10	905500	684180	0.756
Q3UM18	Large subunit GTPase 1 homolog OS=Mus musculus OX=10090 GN=Lsg1 PE=1 SV=2	Lsg1	73.156	34.5	9	13	11	16	11	16	448370	436690	0.974
Q3UM29	Conserved oligomeric Golgi complex subunit 7 OS=Mus musculus OX=10090 GN=Cog7 PE=1 SV=1	Cog7	86.072	25.7	7	11	11	13	11	13	267290	292920	1.096
Q3UM45	Protein phosphatase 1 regulatory subunit 7 OS=Mus musculus OX=10090 GN=Ppp1r7 PE=1 SV=2	Ppp1r7	41.291	47.9	11	12	14	15	14	15	1569200	1787000	1.139
Q3UM83	Killer cell lectin-like receptor subfamily G member 2 OS=Mus musculus OX=10090 GN=Klrg2 PE=1 SV=1	Klrg2	41.831	5.7	0	1	2	2	2	2	0	22788
Q3UMB5	Guanine nucleotide exchange protein SMCR8 OS=Mus musculus OX=10090 GN=Smcr8 PE=1 SV=2	Smcr8	104.96	15.4	7	6	8	9	8	9	324550	296600	0.914
Q3UMB9	WASH complex subunit 4 OS=Mus musculus OX=10090 GN=Washc4 PE=1 SV=2	Washc4	136.37	21	15	17	18	18	18	18	650710	576240	0.886
Q3UMC0	ATPase family protein 2 homolog OS=Mus musculus OX=10090 GN=Spata5 PE=1 SV=2	Spata5	97.255	28.7	10	19	17	18	17	18	1201600	1275500	1.062
Q3UMM4	Cyclin-dependent kinase 10 OS=Mus musculus OX=10090 GN=Cdk10 PE=1 SV=1	Cdk10	40.96	3.6	0	1	0	1	0	1	0	8964
Q3UMQ8	H/ACA ribonucleoprotein complex non-core subunit NAF1 OS=Mus musculus OX=10090 GN=Naf1 PE=1 SV=2	Naf1	53.245	10.8	1	2	2	3	2	3	38903	36507	0.938
Q3UMR0	Ankyrin repeat domain-containing protein 27 OS=Mus musculus OX=10090 GN=Ankrd27 PE=1 SV=2	Ankrd27	116.81	3.6	1	1	1	2	1	2	0	62071
Q3UMR5	Calcium uniporter protein, mitochondrial OS=Mus musculus OX=10090 GN=Mcu PE=1 SV=2	Mcu	39.681	22	4	4	5	5	5	5	182090	179000	0.983
Q3UMT1	Protein phosphatase 1 regulatory subunit 12C OS=Mus musculus OX=10090 GN=Ppp1r12c PE=1 SV=1	Ppp1r12c	84.684	17.1	4	8	8	8	8	8	171830	211560	1.231
Q3UMU9	Hepatoma-derived growth factor-related protein 2 OS=Mus musculus OX=10090 GN=Hdgfl2 PE=1 SV=1	Hdgfl2	74.29	22.1	4	6	7	8	6	7	208190	231290	1.111
Q3UMW8	Ceroid-lipofuscinosis neuronal protein 5 homolog OS=Mus musculus OX=10090 GN=Cln5 PE=1 SV=1	Cln5	39.329	27	4	7	6	6	6	6	235120	250220	1.064
Q3UMY5	Echinoderm microtubule-associated protein-like 4 OS=Mus musculus OX=10090 GN=Eml4 PE=1 SV=1	Eml4	110.03	34.4	20	23	23	25	23	25	1881500	1950500	1.037
Q3UN04	Ubiquitin carboxyl-terminal hydrolase 30 OS=Mus musculus OX=10090 GN=Usp30 PE=1 SV=1	Usp30	58.221	7.4	1	1	1	1	1	1	0	0
Q3UN90	LYR motif-containing protein 9 OS=Mus musculus OX=10090 GN=Lyrm9 PE=3 SV=1	Lyrm9	9.3096	55.1	0	2	2	2	2	2	0	109130
Q3UNA4	NTF2-related export protein 2 OS=Mus musculus OX=10090 GN=Nxt2 PE=2 SV=1	Nxt2	16.256	15.5	1	0	1	2	1	1	0	26100
[truncated: 4,321 more rows]
