# Supplementary material for: Pharmacological induction of autophagy reduces inflammation in macrophages by degrading immunoproteasome subunits
Source: PLoS Biol. 2024 Mar 6;22(3):e3002537. doi: 10.1371/journal.pbio.3002537 (PMC10917451; doi:10.1371/journal.pbio.3002537)
Supplement: S1 Data — (XLSX) [file pbio.3002537.s009.xlsx]

## Sheet: Figure 1b
NO
	control		LPS		LPS+LY2874455
	0.96		3.78		2.08
	0.997		3.91		1.91
	1.07		4.02		2.1
mean	1.009		3.90333		2.03
Std deviation	0.0559732		0.120139		0.104403
SEM	0.0323161		0.0693622		0.0602771
mean	1.009		3.90333		2.03
std deviation	0.0559732		0.120139		0.104403
SEM	0.0323161		0.0693622		0.0602771

## Sheet: Figure 1d
	Control		LPS		LPS+LY2874455
	1.1		10.3		2.04
	1.067		8.5		2.41
	1.26		9.13		1.943
mean	1.14233		9.31		2.131
Std deviation	0.10323		0.9134		0.246441
SEM	0.0595996		0.527352		0.142283

## Sheet: Figure 1e
expression of il6
	Control		LPS		LPS+LY2874455
	1.1		33222		200
	1.01		31034		250
	0.99		29800		220
mean	1.03333		31352		223.333
Std deviation	0.0585947		1733.02		25.1661
SEM	0.0338296		1000.56		14.5297

## Sheet: Figure 1f
expression of TNFa
	Control		LPS		LPS+LY2874455
	1.1		10.4		2.5
	1.02		11		2.1
	0.9		10.2		2.2
mean	1.00667		10.5333		2.26667
std deviation	0.100664		0.416333		0.208167
SEM	0.0581187		0.24037		0.120185

## Sheet: Figure 1g
expression of iNOS
	Control		LPS		LPS+LY2874455
	1.2		210		50.5
	0.98		200		55
	0.9		250		45
mean	1.02667		220		50.1667
std deviation	0.155349		26.4575		5.00833
SEM	0.0896908		15.2753		2.89156

## Sheet: Figure 2b
Expression of IL6
	Control	LPS	LPS+B6
	1.63	150	85
	1.03	120	20
	1.34	93	32
	1.63	230	27
	0.9	85	45
	0.83	69	70
mean	1.22667	124.5	46.5
Std deviation	0.358032	59.0483	25.805
SEM	0.146166	24.1064	10.5349

## Sheet: Figure 2c
percentage of survival
	Control	LPS	LPS+LY2874455
	96	0
	72	0
	48	0
	24	0
	0	0
	96	0
	72	0
	48	0
	24	0
	0	0
	96	0
	72	0
	48	0
	24	0
	0	0
	96	0
	72	0
	48	0
	24	0
	0	0
	96	0
	72	0
	48	0
	24	0
	0	0
	96	0
	72	0
	48	0
	24	0
	0	0
	96	0
	72	0
	48	0
	24	0
	0	0
	96	0
	72	0
	48	0
	24	0
	0	0
	96		0
	72		0
	48		0
	24		1
	0		0
	96		0
	72		0
	48		1
	24		1
	0		0
	96		0
	72		0
	48		1
	24		1
	0		0
	96		0
	72		0
	48		1
	24		1
	0		0
	96		0
	72		0
	48		1
	24		1
	0		0
	96		1
	72		1
	48		1
	24		1
	0		0
	96		1
	72		1
	48		1
	24		1
	0		0
	96			0
	72			0
	48			0
	24			1
	0			0
	96			0
	72			0
	48			1
	24			0
	0			0
	96			0
	72			0
	48			0
	24			0
	0			0
	96			0
	72			0
	48			0
	24			0
	0			0
	96			0
	72			0
	48			0
	24			0
	0			0
	96			0
	72			0
	48			0
	24			0
	0			0
	96			0
	72			0
	48			0
	24			0
	0			0
	96			0
	72			0
	48			0
	24			0
	0			0

## Sheet: Figure 2e
Body weight of mice		Control			DSS		DSS+LY2874455
	Mean	SD	N	Mean	SD	N	Mean	SD	N
	22.47	1.41032	10	24.06	0.929994	10	24.1	1.10554	10
	24.03	0.890755	10	24.62	0.984096	10	24.44	1.24829	10
	24.2	0.896908	10	24.89	0.927901	10	24.42	1.1717	10
	24.46	0.944222	10	24.87	0.962693	10	24.91	1.13769	10
	24.54	1.01346	10	24.76	0.992416	10	24.54	1.42611	10
	24.38	1.002	10	23.93	0.978718	10	23.91	0.998276	10
	24.63	1.07191	10	22.11	1.15513	10	22.78	0.863842	10
	24.75	1.03199	10	20.32	1.42735	10	20.86	1.28253	10
	24.9	1.17473	10	18.24	1.57917	10	19.76	1.8216	10
	24.86	1.06687	10	16.93	1.01111	10	19.19	1.78727	10

## Sheet: Figure 2f
Length of colon
	Control	DSS	DSS+LY2874455
	8	6	6.5
	7.5	5.5	6
	7	6.5	7
	7.8	6.5	6.5
	8	5.8	6
	8	5	6.5
mean	7.71667	5.88333	6.41667
Std deviation	0.402078	0.584523	0.376386
SEM	0.164148	0.23863	0.153659

## Sheet: Figure 2h
histological score
	control	DSS	DSS+LY2874455
	2	7	4
	1	8	3
	2	6	5
	3	9	6
	2	6	3
	1	8	4
	0	5	3
	2	8	7
mean	1.625	7.125	4.375
std deviation	0.916125	1.3562	1.50594
SEM	0.323899	0.47949	0.53243

[truncated: 79 more sheets: Figure 2i, Figure 2j, Figure 2k, Figure 2l, Figure 3a, Figure 3h, Figure 3i, Figure 3j, Figure 6a, Figure 6b, Figure 6c, Figure 6d, Figure 6e, Figure 6f, Figure 6g, Figure 6h, Figure 6i, Figure 6j, Figure S1A, Figure S1C …]
